# Supplementary material for: A model based on intensity of medical care may improve outcomes for internal medicine patients in Italy
Source: PLoS One. 2019 Jan 31;14(1):e0211548. doi: 10.1371/journal.pone.0211548 (PMC6354996; doi:10.1371/journal.pone.0211548)
Supplement: S1 File — (XLSX) [file pone.0211548.s001.xlsx]

## Sheet: Foglio1
id	female	age	1_diagnosis	2_diagnosis	3_diagnosis	cv_diseases	respiratory_diseases	diabetes	kidney_diseases	neoplasm	urgent_transfers	ICU_stepdowns	mortality	early_mortality	organizational_model
53	1	99.6575	2	2	4	0	1	0	1	0	0	0	0	0	0
54	0	76.7068	2		0	0	1	0	0	0	0	0	0	0	0
55	1	85.3479	1	1	1	1	0	0	0	0	0	0	0	0	1
56	0	75.0521	2	1	2	1	1	0	0	0	0	0	0	0	1
57	0	89.9288	1		1	1	0	0	0	0	0	0	1	1	0
58	1	81.6822	2	1	1	1	1	0	0	0	0	0	0	0	0
59	0	67.0055	0	1	1	1	0	0	0	0	0	0	0	0	0
60	1	77.8055	1	2		1	1	0	0	0	0	0	0	0	0
61	1	78.6192	2	0		0	1	0	0	0	0	0	0	0	1
62	0	71.5918	2	3	0	0	1	1	0	0	0	0	0	0	0
63	1	81.1753	3	5	2	0	1	1	0	1	1	0	0	0	0
64	0	65.9068	2	2	2	0	1	0	0	0	0	0	0	0	0
65	0	32.4137	0	4		0	0	0	1	0	0	0	0	0	1
66	1	88.7178	2	0	5	0	1	0	0	1	0	0	0	0	0
67	0	64.9452	1	1	1	1	0	0	0	0	0	0	0	0	1
68	0	71.126	5	1	1	1	0	0	0	1	0	0	0	0	1
69	0	83.8932	1	2	2	1	1	0	0	0	0	0	0	0	1
70	0	66.5425	0	0		0	0	0	0	0	0	0	0	0	0
71	0	80.1041	5	2		0	1	0	0	1	0	0	0	0	1
72	0	89.6575	1	0	0	1	0	0	0	0	0	0	0	0	0
73	0	83.3753	1	1		1	0	0	0	0	0	0	0	0	1
74	0	78.7671	5	1	0	1	0	0	0	1	0	0	0	0	1
75	1	83.4	0	0	1	1	0	0	0	0	0	0	0	0	1
76	1	86.137	1	0	1	1	0	0	0	0	0	0	0	0	0
77	1	86.874	2	5		0	1	0	0	1	0	0	0	0	0
78	0	70.1644	5	1		1	0	0	0	1	0	0	0	0	0
79	0	40.6658	0	0		0	0	0	0	0	0	0	0	0	0
80	1	80.2521	1	0	2	1	1	0	0	0	0	0	0	0	1
81	1	77.2877	3	5	2	0	1	1	0	1	0	0	0	0	1
82	1	92.9973	1	2		1	1	0	0	0	0	0	0	0	0
83	0	81.8685	2	1	0	1	1	0	0	0	0	0	0	0	0
84	0	78.9479	1	4	4	1	0	0	1	0	0	0	0	0	1
85	1	66.5205	2	0	4	0	1	0	1	0	0	0	0	0	0
86	0	72.937	5	4	1	1	0	0	1	1	0	0	0	0	1
87	1	58.7205	5	5	2	0	1	0	0	1	0	0	0	0	0
88	0	64.8548	1	0		1	0	0	0	0	0	0	0	0	0
89	0	72.1425	1	2		1	1	0	0	0	0	0	0	0	0
90	1	66.9781	0	2	0	0	1	0	0	0	0	0	1	1	0
91	1	55.0137	1	5	1	1	0	0	0	1	0	0	0	0	1
92	0	67.6027	0	2	1	1	1	0	0	0	0	1	0	0	1
93	0	86.4137	2	2	0	0	1	0	0	0	0	0	0	0	0
94	0	51.3945	0	1	1	1	0	0	0	0	0	0	0	0	0
95	1	55.863	5	1		1	0	0	0	1	0	0	0	0	0
96	1	76.8082	1	5	0	1	0	0	0	1	0	0	1	0	0
97	1	59.0959	0	5	0	0	0	0	0	1	0	0	1	0	1
98	1	92.0247	1	1	2	1	1	0	0	0	0	0	0	0	1
99	1	88.4055	1	0	1	1	0	0	0	0	0	0	0	0	1
100	0	63.2384	5	0	1	1	0	0	0	1	0	0	0	0	1
101	0	54.5918	3	4	0	0	0	1	1	0	0	0	0	0	1
102	1	81.7616	1	0		1	0	0	0	0	0	0	0	0	0
103	0	67.6575	0	1	0	1	0	0	0	0	0	0	0	0	1
104	1	67.7863	4	2	4	0	1	0	1	0	0	0	0	0	0
105	0	80.6795	0	3	1	1	0	1	0	0	0	0	0	0	1
106	0	82.3068	3	4	5	0	0	1	1	1	0	0	0	0	1
107	0	65.7425	1	1	1	1	0	0	0	0	0	0	0	0	0
108	0	50.0438	0	1	0	1	0	0	0	0	0	0	0	0	0
109	1	73.3288	2	1	2	1	1	0	0	0	0	0	0	0	0
110	1	31.6767	1	1		1	0	0	0	0	0	0	0	0	1
111	1	70.1918	4		1	1	0	0	1	0	0	0	0	0	0
112	1	95.8164	1	0		1	0	0	0	0	0	0	0	0	1
113	1	83.7151	2	1		1	1	0	0	0	0	0	0	0	1
114	1	81.8438	0	0	1	1	0	0	0	0	0	0	0	0	1
115	1	87.1918	2	1	2	1	1	0	0	0	0	0	0	0	0
116	1	73.463	1	2	0	1	1	0	0	0	0	0	0	0	1
117	0	53.411	0	2		0	1	0	0	0	0	0	0	0	1
118	1	78.737	5	1		1	0	0	0	1	1	0	1	0	1
119	0	86.9479	1		2	1	1	0	0	0	0	0	1	0	0
120	1	48.5589	5	2	1	1	1	0	0	1	0	0	0	0	0
121	1	87.3562	1	0		1	0	0	0	0	0	0	0	0	0
122	0	82.0521	2		5	0	1	0	0	1	0	0	0	0	0
123	0	51.326	5	1	2	1	1	0	0	1	0	0	0	0	1
124	1	87.4356	2	5	4	0	1	0	1	1	0	0	0	0	0
125	0	60.6027	1	5	4	1	0	0	1	1	0	0	0	0	0
126	0	43.4575	5	0	0	0	0	0	0	1	0	0	1	1	0
127	1	81.863	2	0	2	0	1	0	0	0	0	0	0	0	1
128	1	87.6055	1	2	2	1	1	0	0	0	0	0	0	0	1
129	1	64.3671	1	5	1	1	0	0	0	1	0	0	0	0	1
130	0	82.5342	1	0	1	1	0	0	0	0	1	0	0	0	1
131	1	80.9945	2	1	0	1	1	0	0	0	0	0	1	0	1
132	0	62.6877	0	2	1	1	1	0	0	0	0	0	0	0	0
133	1	83.3671	1	5	0	1	0	0	0	1	0	0	0	0	0
134	0	81.5041	0	0	1	1	0	0	0	0	0	0	0	0	1
135	0	66.1151	0	2		0	1	0	0	0	0	0	1	0	1
136	0	85.274	2	5		0	1	0	0	1	0	0	0	0	1
137	1	87.1507	1	1	0	1	0	0	0	0	0	0	0	0	1
138	1	78.4685	1		0	1	0	0	0	0	1	0	0	0	0
139	0	74.926	0	0	1	1	0	0	0	0	0	0	0	0	1
140	1	81.4329	2		0	0	1	0	0	0	0	0	0	0	0
141	1	39.4164	0	5		0	0	0	0	1	0	0	0	0	1
142	0	58.3699	0	2	1	1	1	0	0	0	0	0	0	0	0
143	1	58.9836	1	2	1	1	1	0	0	0	0	0	0	0	0
144	1	79.9562	1	2	1	1	1	0	0	0	0	0	0	0	0
145	0	69.9836	0	1	0	1	0	0	0	0	0	0	0	0	0
146	1	91.5918	2	2	0	0	1	0	0	0	0	0	0	0	1
147	0	65.737	2	1		1	1	0	0	0	0	0	0	0	1
148	1	84.0932	2	0	0	0	1	0	0	0	0	0	0	0	0
149	1	55.0521	0	0	5	0	0	0	0	1	0	0	0	0	1
150	1	88.4548	1	0		1	0	0	0	0	0	0	0	0	0
151	0	86.7644	1	2		1	1	0	0	0	0	0	0	0	1
152	1	73.6959	1		0	1	0	0	0	0	0	0	0	0	0
153	1	79.5452	0	2	1	1	1	0	0	0	0	0	0	0	1
154	1	82.063	0	5	0	0	0	0	0	1	0	0	0	0	0
155	0	82.8274	1	4	5	1	0	0	1	1	0	0	1	0	0
156	0	45.2877	1	2	2	1	1	0	0	0	0	0	0	0	1
157	0	62.1014	0	0	1	1	0	0	0	0	0	0	0	0	1
158	0	60.4877	2	4	5	0	1	0	1	1	0	0	0	0	0
159	1	77.337	3	0		0	0	1	0	0	0	0	0	0	1
160	1	74.9699	1	0		1	0	0	0	0	0	0	0	0	1
161	0	72.0904	2	2	1	1	1	0	0	0	0	0	1	1	0
162	0	68.7014	0	1	0	1	0	0	0	0	0	0	0	0	1
163	0	50.6384	2	2	2	0	1	0	0	0	0	0	0	0	1
164	1	88.3507	1	2	0	1	1	0	0	0	0	0	0	0	1
165	0	44.1452	3	2	0	0	1	1	0	0	0	0	0	0	0
166	0	63.0521	1	3	0	1	0	1	0	0	1	1	0	0	0
167	0	61.7534	1	5	2	1	1	0	0	1	0	0	0	0	1
168	0	26.4658	1	1	1	1	0	0	0	0	0	0	0	0	0
169	0	65.3616	5	2	0	0	1	0	0	1	0	0	0	0	0
170	0	64.3479	0	2	4	0	1	0	1	0	0	0	0	0	1
171	1	70.0521	0	0	1	1	0	0	0	0	0	0	0	0	0
172	0	59.1616	2	3		0	1	1	0	0	0	0	0	0	0
173	0	69.537	1	1	1	1	0	0	0	0	0	0	1	0	1
174	1	66.5479	0	1	1	1	0	0	0	0	0	0	0	0	1
175	1	47.7151	0	0		0	0	0	0	0	1	1	1	0	1
176	1	34.6685	2	1	1	1	1	0	0	0	0	0	0	0	1
177	0	68.0356	1	5	1	1	0	0	0	1	0	1	0	0	1
178	0	74.411	1	0	2	1	1	0	0	0	0	0	0	0	1
179	0	67.7096	0	1	0	1	0	0	0	0	0	1	0	0	1
180	0	89.611	0	5	1	1	0	0	0	1	0	0	0	0	0
181	0	70.8192	1	0	1	1	0	0	0	0	0	0	0	0	0
182	0	84.7178	1	0	1	1	0	0	0	0	0	0	0	0	0
183	0	69.7452	2	2	1	1	1	0	0	0	0	0	1	1	1
184	0	72.8274	0	0	4	0	0	0	1	0	0	0	0	0	1
185	0	60.7753	0		1	1	0	0	0	0	0	0	0	0	0
186	1	92.1151	1	1	1	1	0	0	0	0	0	0	0	0	1
187	0	58.5452	2	0	0	0	1	0	0	0	0	0	1	0	1
188	1	58.6795	0	5	0	0	0	0	0	1	0	0	0	0	0
189	0	41.9534	2	0	1	1	1	0	0	0	0	0	0	0	1
190	0	53.0548	2	5	2	0	1	0	0	1	0	0	0	0	1
191	0	75.474	2	1	0	1	1	0	0	0	0	0	1	0	0
192	0	90.8685	1		4	1	0	0	1	0	0	0	0	0	0
193	0	55.3644	0	2	2	0	1	0	0	0	0	0	0	0	0
194	0	72.3945	3	2		0	1	1	0	0	0	0	0	0	0
195	0	78.011	2	1	2	1	1	0	0	0	0	0	0	0	0
196	1	31.3616	2	0		0	1	0	0	0	0	0	0	0	1
197	0	53.989	0	3	0	0	0	1	0	0	0	0	0	0	0
198	0	24.5973	1	5	0	1	0	0	0	1	0	0	0	0	1
199	0	66.1562	0	2	1	1	1	0	0	0	1	1	0	0	0
200	0	70.6986	0	2		0	1	0	0	0	0	0	0	0	1
201	1	71.4986	2	1	2	1	1	0	0	0	0	0	0	0	0
202	1	79.3068	2	1	0	1	1	0	0	0	0	0	0	0	1
203	1	76.2466	0	1		1	0	0	0	0	0	0	0	0	0
204	1	83.6247	4	2	4	0	1	0	1	0	0	0	0	0	1
205	1	82.5342	3	0	0	0	0	1	0	0	1	0	0	0	0
206	1	60.6	3	1		1	0	1	0	0	1	0	0	0	1
207	1	83.1753	2	1		1	1	0	0	0	0	0	0	0	0
208	1	71.9315	0	1	1	1	0	0	0	0	0	0	0	0	0
209	1	77.6356	0	0	1	1	0	0	0	0	0	1	0	0	1
210	0	65.3452	1	4	1	1	0	0	1	0	0	0	0	0	1
211	1	83.0575	0	5	2	0	1	0	0	1	0	0	0	0	0
212	1	68.9918	0		0	0	0	0	0	0	0	0	0	0	1
213	1	79.663	1	1	0	1	0	0	0	0	0	0	0	0	1
214	0	82.0219	1	2	2	1	1	0	0	0	0	0	0	0	0
215	0	77.4164	1	0	1	1	0	0	0	0	0	0	1	0	0
216	0	57.474	2	5		0	1	0	0	1	0	0	0	0	1
217	1	30.2438	2	0	0	0	1	0	0	0	0	0	0	0	1
218	1	65.8219	1	5		1	0	0	0	1	0	0	0	0	0
219	0	44.8822	1	2	0	1	1	0	0	0	0	0	0	0	1
220	0	67.9342	2	2	1	1	1	0	0	0	0	0	0	0	1
221	1	71.2521	0	2	1	1	1	0	0	0	0	0	0	0	1
222	0	80.3288	2	1	0	1	1	0	0	0	0	0	0	0	1
223	0	62.9479	0	4	1	1	0	0	1	0	0	0	0	0	0
224	1	54.9041	0	0		0	0	0	0	0	0	0	0	0	0
225	0	73.1315	4	2	2	0	1	0	1	0	0	0	0	0	0
226	0	77.6356	0	0	0	0	0	0	0	0	0	0	0	0	0
227	1	80.2301	1	1	1	1	0	0	0	0	0	0	0	0	1
228	0	74.4822	5	2	0	0	1	0	0	1	0	0	0	0	1
229	1	50.537	0	0		0	0	0	0	0	0	1	0	0	0
230	1	85.3014	0		1	1	0	0	0	0	0	0	0	0	0
231	0	51.3945	2	1		1	1	0	0	0	0	0	1	0	1
232	0	47.0438	2	0	2	0	1	0	0	0	0	0	0	0	1
233	0	60.2712	0	5	1	1	0	0	0	1	0	0	0	0	0
234	0	60.6822	5		1	1	0	0	0	1	0	0	0	0	1
235	1	49.6822	0	1	1	1	0	0	0	0	0	1	0	0	1
236	0	65.7123	2	2	1	1	1	0	0	0	0	0	0	0	1
237	0	59.1589	0	1	0	1	0	0	0	0	0	0	0	0	1
238	1	88.2329	1	0		1	0	0	0	0	0	1	0	0	0
239	0	84.1452	0	1	1	1	0	0	0	0	0	0	0	0	1
240	0	86.3507	2	0	0	0	1	0	0	0	0	0	0	0	0
241	1	90.7068	1	0	1	1	0	0	0	0	0	0	0	0	0
242	1	71.6247	5	0	0	0	0	0	0	1	0	0	0	0	1
243	1	66.4658	2	3	2	0	1	1	0	0	0	0	0	0	1
244	0	42.4164	2			0	1	0	0	0	0	0	1	1	1
245	0	91.1151	2	1	1	1	1	0	0	0	0	0	0	0	0
246	1	73.5479	1	2	5	1	1	0	0	1	0	0	0	0	1
247	1	81.6438	2	2	0	0	1	0	0	0	0	0	0	0	1
248	1	88.2795	1	0	0	1	0	0	0	0	0	0	0	0	1
249	1	76.7342	1	2	1	1	1	0	0	0	0	0	0	0	1
250	0	78.474	2	1		1	1	0	0	0	0	0	0	0	1
251	1	87.5178	0	1	1	1	0	0	0	0	0	0	0	0	0
252	0	73.3616	1	5		1	0	0	0	1	0	0	0	0	1
253	1	100.573	0	2	0	0	1	0	0	0	0	0	0	0	0
254	0	68.9589	2	1		1	1	0	0	0	0	1	0	0	0
255	0	56.811	2	1		1	1	0	0	0	0	0	0	0	0
256	0	67.4	1	0		1	0	0	0	0	0	0	0	0	1
257	0	49.3096	2	1	0	1	1	0	0	0	0	0	0	0	0
258	1	80.6603	0	0	0	0	0	0	0	0	0	0	0	0	1
259	1	64.5397	5	1	1	1	0	0	0	1	0	0	0	0	0
260	0	80.3973	0	1	2	1	1	0	0	0	0	0	0	0	1
261	1	84.8932	2	0		0	1	0	0	0	0	0	0	0	1
262	1	93.0986	0	2		0	1	0	0	0	0	0	0	0	1
263	0	78.9945	0	1	0	1	0	0	0	0	0	0	0	0	0
264	1	38.0548	2	1	2	1	1	0	0	0	0	0	0	0	1
265	1	94.0822	1	0	2	1	1	0	0	0	0	0	0	0	1
266	1	91.2548	1	0	1	1	0	0	0	0	0	0	0	0	1
267	0	76.9808	1	2	1	1	1	0	0	0	0	0	0	0	1
268	0	72.8384	0	1	0	1	0	0	0	0	0	0	0	0	0
269	1	90.5753	0	1	0	1	0	0	0	0	0	0	0	0	0
270	1	77.1918	0	2	1	1	1	0	0	0	0	0	0	0	1
271	1	72.2164	5	2		0	1	0	0	1	0	1	0	0	1
272	1	30.0137	2	0	0	0	1	0	0	0	0	0	0	0	1
273	0	72.5671	0	0		0	0	0	0	0	0	0	0	0	0
274	0	78.7041	0	2	0	0	1	0	0	0	0	0	0	0	0
275	0	65.8466	0	2		0	1	0	0	0	0	0	0	0	1
276	1	80.9781	0	1	0	1	0	0	0	0	0	0	0	0	0
277	1	66.326	1	5		1	0	0	0	1	0	0	0	0	1
278	0	63.3315	2	0		0	1	0	0	0	0	0	0	0	1
279	1	80.3178	1	5	0	1	0	0	0	1	0	0	0	0	0
280	1	83.5507	2	0	2	0	1	0	0	0	0	0	0	0	0
281	0	51.4274	5	0	1	1	0	0	0	1	0	0	0	0	0
282	0	63.0493	2			0	1	0	0	0	0	0	0	0	1
283	1	75.0055	0	4	0	0	0	0	1	0	0	0	0	0	1
284	0	67.1041	2	2	1	1	1	0	0	0	0	0	0	0	1
285	1	68.9918	5	0		0	0	0	0	1	1	0	0	0	1
286	0	67.6164	0	2	2	0	1	0	0	0	0	0	0	0	1
287	0	69.5589	0	1	0	1	0	0	0	0	0	0	0	0	1
288	1	87.3315	0	1	0	1	0	0	0	0	0	0	0	0	0
289	1	74.1699	1	5	0	1	0	0	0	1	0	0	0	0	1
290	1	79.674	2	0		0	1	0	0	0	0	0	0	0	1
291	1	99.4521	5	0	1	1	0	0	0	1	0	0	0	0	1
292	0	83.3068	2	2	4	0	1	0	1	0	0	0	0	0	0
293	1	47.9452	3	0		0	0	1	0	0	0	0	0	0	1
294	1	85.1397	2	0	4	0	1	0	1	0	0	0	0	0	0
295	1	92	2	0	5	0	1	0	0	1	0	0	0	0	1
296	1	85.8356	1	0	1	1	0	0	0	0	0	0	0	0	0
297	1	91.0219	2	0	0	0	1	0	0	0	0	0	0	0	1
298	0	54.8329	0	0	0	0	0	0	0	0	0	0	0	0	0
299	1	58.1315	2	1		1	1	0	0	0	0	0	0	0	1
300	0	74.7288	5	1	2	1	1	0	0	1	0	0	0	0	1
301	0	73.4849	4	1	0	1	0	0	1	0	0	0	0	0	1
302	1	85.3726	0	2	0	0	1	0	0	0	0	0	0	0	0
303	0	63.2137	0	5	0	0	0	0	0	1	0	0	0	0	1
304	0	77.3863	1		1	1	0	0	0	0	0	0	0	0	0
305	1	65.1644	0	2	0	0	1	0	0	0	0	0	0	0	0
306	1	89.0055	0	1	1	1	0	0	0	0	0	0	0	0	1
307	1	93.0932	0	1	5	1	0	0	0	1	0	0	0	0	1
308	1	65.4548	2	1	4	1	1	0	1	0	0	0	0	0	0
309	1	86.074	2	0	0	0	1	0	0	0	0	0	0	0	0
310	1	81.7644	5	1	0	1	0	0	0	1	0	0	0	0	1
311	0	67.6247	4	0	1	1	0	0	1	0	0	0	0	0	0
312	1	63.2767	1	2		1	1	0	0	0	0	0	0	0	1
313	0	75.2192	2	0	0	0	1	0	0	0	0	0	0	0	0
314	0	55.5425	2	2	2	0	1	0	0	0	0	0	0	0	1
315	0	44.2685	3	3	1	1	0	1	0	0	0	0	0	0	0
316	0	75.6959	5	4		0	0	0	1	1	0	0	0	0	1
317	0	73.9096	0	1		1	0	0	0	0	0	0	0	0	0
318	0	67.8	5	2	1	1	1	0	0	1	0	0	1	0	0
319	1	63.663	1	0	1	1	0	0	0	0	0	0	0	0	0
320	0	60.0932	1	2	0	1	1	0	0	0	0	0	0	0	1
321	1	77.4986	5	1	1	1	0	0	0	1	0	0	0	0	0
322	1	74.6712	2	5	0	0	1	0	0	1	0	0	0	0	0
323	1	77.7589	0	2	1	1	1	0	0	0	0	0	0	0	1
324	1	68.1205	0	0	0	0	0	0	0	0	0	0	0	0	0
325	1	66.7507	0		5	0	0	0	0	1	0	0	0	0	1
326	1	18.263	1	1	0	1	0	0	0	0	0	0	0	0	1
327	1	92.7699	1	1		1	0	0	0	0	0	0	0	0	1
328	1	85.6575	5	0	1	1	0	0	0	1	0	0	0	0	0
329	0	91.7068	0	4	1	1	0	0	1	0	0	0	0	0	1
330	0	66.1644	0	2	5	0	1	0	0	1	0	0	0	0	0
331	1	82.2795	1	0	1	1	0	0	0	0	0	0	0	0	1
332	0	51.3342	0	2	1	1	1	0	0	0	0	0	1	0	1
333	1	94.863	1	0	1	1	0	0	0	0	0	0	0	0	0
334	0	85.337	2	2	1	1	1	0	0	0	0	0	0	0	0
335	1	90.1014	2	4	0	0	1	0	1	0	0	0	0	0	1
336	1	84.7041	5	0	5	0	0	0	0	1	0	0	1	0	1
337	1	73.8055	2	0	0	0	1	0	0	0	0	0	0	0	0
338	1	86.6384	0	1	1	1	0	0	0	0	0	0	0	0	1
339	0	55.8795	5	0	0	0	0	0	0	1	0	0	0	0	1
340	1	57.2575	0	2	0	0	1	0	0	0	0	0	0	0	0
341	1	90.2247	0	3	0	0	0	1	0	0	0	0	0	0	1
342	0	71.1616	0	2	2	0	1	0	0	0	0	0	0	0	0
343	0	87.5041	2	2	0	0	1	0	0	0	0	0	0	0	1
344	0	72.2712	0	2	0	0	1	0	0	0	0	0	0	0	1
345	1	82.8822	2	0	0	0	1	0	0	0	0	0	0	0	0
346	1	73.8959	1	0		1	0	0	0	0	0	0	0	0	0
347	1	88.3644	2	1	0	1	1	0	0	0	0	0	0	0	0
348	0	78.7726	4	1		1	0	0	1	0	0	0	0	0	1
349	0	80.0712	0	0	0	0	0	0	0	0	0	0	0	0	0
350	1	63.3397	5	2	1	1	1	0	0	1	0	0	0	0	1
351	0	47.8959	0	1	1	1	0	0	0	0	0	0	0	0	0
352	1	67.8767	1	4	0	1	0	0	1	0	0	0	0	0	0
353	0	42.9726	2	1	1	1	1	0	0	0	0	0	0	0	0
354	0	46.4219	2	1	0	1	1	0	0	0	0	0	0	0	0
355	0	83.9616	4	0	2	0	1	0	1	0	0	0	0	0	1
356	1	76.8795	2	1	0	1	1	0	0	0	0	0	0	0	0
357	1	81.8767	1	1	0	1	0	0	0	0	0	0	0	0	1
358	1	17.5534	3	1		1	0	1	0	0	0	0	0	0	0
359	1	49.6301	0	2	0	0	1	0	0	0	0	0	0	0	0
360	0	68.7041	0	2	0	0	1	0	0	0	0	0	0	0	0
361	1	64.8685	1	1	2	1	1	0	0	0	0	0	0	0	0
362	1	57.5425	0	1		1	0	0	0	0	0	0	0	0	0
363	1	71.6959	2		5	0	1	0	0	1	0	0	0	0	1
364	1	86.1205	4	1	0	1	0	0	1	0	1	1	0	0	1
365	0	35.7699	5	2	0	0	1	0	0	1	0	0	0	0	1
366	0	57.126	3	4	1	1	0	1	1	0	0	0	0	0	1
367	1	83.1014	0	1	0	1	0	0	0	0	0	0	0	0	0
368	0	79.1041	5	1	0	1	0	0	0	1	0	0	0	0	1
369	1	71.0877	1	1	5	1	0	0	0	1	0	0	0	0	0
370	0	66.526	2	1	5	1	1	0	0	1	0	0	0	0	1
371	1	80.0959	0	0		0	0	0	0	0	0	0	0	0	0
372	1	78.9644	0	0		0	0	0	0	0	0	0	0	0	0
373	0	87.0356	1	5	0	1	0	0	0	1	0	0	0	0	1
374	1	60.2904	1	4	0	1	0	0	1	0	0	0	0	0	0
375	1	71.9616	1	0	1	1	0	0	0	0	1	0	0	0	1
376	0	24.2219	1	3	1	1	0	1	0	0	0	0	0	0	1
377	1	63.1342	0	1	1	1	0	0	0	0	0	0	0	0	1
378	0	76.1753	2	1	0	1	1	0	0	0	0	0	0	0	1
379	1	85.8849	0	0	2	0	1	0	0	0	0	0	0	0	0
380	1	71.5041	0	0	0	0	0	0	0	0	0	1	0	0	0
381	1	74.7562	0		0	0	0	0	0	0	0	1	0	0	1
382	0	37.4466	2	0	1	1	1	0	0	0	0	0	0	0	0
383	0	63.3726	1	0	1	1	0	0	0	0	0	0	0	0	1
384	0	46.6822	0	0		0	0	0	0	0	0	0	1	0	0
385	0	92.7534	4	1	2	1	1	0	1	0	0	0	0	0	1
386	0	66.0493	1	0	5	1	0	0	0	1	0	0	1	1	0
387	1	87.4904	4	1	0	1	0	0	1	0	1	0	1	0	1
388	0	52.8493	1	0	0	1	0	0	0	0	0	0	0	0	1
389	0	77.0795	2	0	1	1	1	0	0	0	0	0	0	0	1
390	0	65.474	1	0	0	1	0	0	0	0	0	0	0	0	0
391	0	65.7562	2	1	1	1	1	0	0	0	0	0	1	0	0
392	0	20.3397	2	2		0	1	0	0	0	0	0	0	0	1
393	0	83.937	1	4	1	1	0	0	1	0	0	0	0	0	1
394	0	52.926	4	1		1	0	0	1	0	0	0	0	0	1
395	1	73.7918	1	0		1	0	0	0	0	0	1	0	0	1
396	1	77.2959	2	2	0	0	1	0	0	0	0	1	0	0	0
397	0	67.2137	1	1	0	1	0	0	0	0	0	0	1	0	1
398	1	91.5342	0	0	4	0	0	0	1	0	0	0	0	0	0
399	1	73.463	2	2	0	0	1	0	0	0	0	0	0	0	1
400	0	78.0219	2	1	5	1	1	0	0	1	0	0	0	0	1
401	0	76.1753	0	1	1	1	0	0	0	0	0	0	0	0	0
402	1	64.1068	2	1	0	1	1	0	0	0	0	0	0	0	0
403	1	77.6247	1	0	1	1	0	0	0	0	0	1	0	0	1
404	0	55.1288	2	0	1	1	1	0	0	0	0	0	1	1	1
405	0	87.1041	5	1	1	1	0	0	0	1	0	0	1	0	1
406	0	30.1425	2	1	4	1	1	0	1	0	0	0	0	0	1
407	0	66.4521	2	1	1	1	1	0	0	0	0	0	0	0	1
408	0	82.6493	2	1		1	1	0	0	0	0	0	0	0	1
409	0	59.6247	5	0	1	1	0	0	0	1	0	0	0	0	1
410	0	74.6959	1	0		1	0	0	0	0	0	0	0	0	0
411	0	61.8767	4	1		1	0	0	1	0	0	0	0	0	1
412	0	79.0082	0	1	0	1	0	0	0	0	0	0	0	0	0
413	0	81.5452	4	4		0	0	0	1	0	0	0	0	0	0
414	0	67.4137	2	1	0	1	1	0	0	0	0	0	0	0	1
415	0	78.1534	5	1	0	1	0	0	0	1	0	0	0	0	1
416	0	87.3616	0	0	1	1	0	0	0	0	0	0	0	0	0
417	0	73	5	1	0	1	0	0	0	1	0	0	0	0	1
418	0	82.2548	1	2	0	1	1	0	0	0	0	0	0	0	1
419	1	57.3041	0	2	0	0	1	0	0	0	0	0	0	0	1
420	1	63.2247	0	1	1	1	0	0	0	0	0	0	0	0	0
421	0	66.337	0	2	1	1	1	0	0	0	0	0	0	0	1
422	0	77.0164	2	1	0	1	1	0	0	0	0	0	0	0	0
423	1	77.9616	1	3		1	0	1	0	0	0	0	0	0	1
424	0	62.0685	1	1	1	1	0	0	0	0	0	0	0	0	1
425	0	74.4548	0	1	0	1	0	0	0	0	0	0	0	0	1
426	1	87.7205	1	1		1	0	0	0	0	0	0	0	0	1
427	0	64.7836	0	0	5	0	0	0	0	1	1	0	0	0	1
428	1	86.9863	4	1	1	1	0	0	1	0	0	0	0	0	0
429	1	83.0274	0	0	1	1	0	0	0	0	0	0	0	0	0
430	0	91.2521	1	1	4	1	0	0	1	0	0	0	1	1	0
431	1	77.6959	2	2	0	0	1	0	0	0	1	0	0	0	0
432	1	83.0384	0		0	0	0	0	0	0	0	0	0	0	0
433	0	61.6219	0	0		0	0	0	0	0	0	0	0	0	0
434	1	90.1562	1	1	1	1	0	0	0	0	0	0	0	0	0
435	0	52.2822	0		1	1	0	0	0	0	0	0	1	1	0
436	1	70.4	5	1	1	1	0	0	0	1	0	0	0	0	1
437	1	52.0329	1	1		1	0	0	0	0	0	0	0	0	1
438	1	75.1781	2	0	1	1	1	0	0	0	0	1	0	0	1
439	0	70.1041	0	0		0	0	0	0	0	0	0	0	0	1
440	0	53.2575	1	0	0	1	0	0	0	0	0	0	0	0	1
441	1	70.1808	1	2		1	1	0	0	0	0	0	0	0	0
442	0	70.8	1	2	0	1	1	0	0	0	0	0	0	0	1
443	0	80.0603	2	1	5	1	1	0	0	1	0	0	1	1	0
444	0	72.2384	2	1	0	1	1	0	0	0	0	0	0	0	0
445	0	55.3589	0	2	0	0	1	0	0	0	0	0	0	0	0
446	1	86.6521	1	0	0	1	0	0	0	0	0	0	1	1	1
447	1	93.6411	0	2	1	1	1	0	0	0	0	0	0	0	0
448	1	85.789	0	5		0	0	0	0	1	0	1	0	0	0
449	1	48.2493	1	1	4	1	0	0	1	0	0	0	0	0	0
450	0	45.8192	0	1	4	1	0	0	1	0	0	0	0	0	1
451	1	88.0822	0	0	5	0	0	0	0	1	0	0	0	0	0
452	1	39.9479	0	2	0	0	1	0	0	0	0	0	0	0	1
453	1	76.7288	2	5	0	0	1	0	0	1	0	0	0	0	1
454	1	79.6466	0	0	1	1	0	0	0	0	0	0	0	0	0
455	0	75.0849	2	1	0	1	1	0	0	0	0	0	0	0	0
456	0	77.5425	1	1	0	1	0	0	0	0	0	0	0	0	1
457	1	84.5315	0	5	1	1	0	0	0	1	0	0	0	0	0
458	1	75.5699	0	1	2	1	1	0	0	0	0	0	0	0	0
459	1	88.6219	0	0	1	1	0	0	0	0	0	0	0	0	1
460	1	92.1342	2	2	0	0	1	0	0	0	0	0	0	0	0
461	1	89.2712	0	2	1	1	1	0	0	0	0	0	0	0	1
462	1	83.0438	1	2		1	1	0	0	0	0	0	0	0	0
463	0	44.8384	1	0	1	1	0	0	0	0	0	0	1	0	1
464	0	82.3452	2	0	1	1	1	0	0	0	0	0	0	0	0
465	0	62.1644	1	2	1	1	1	0	0	0	0	0	0	0	0
466	1	85.7726	5	0	1	1	0	0	0	1	0	0	1	1	0
467	0	61.9616	0	2	0	0	1	0	0	0	1	0	0	0	0
468	1	27.3342	0	0	2	0	1	0	0	0	1	0	0	0	0
469	1	58.6904	0			0	0	0	0	0	0	0	0	0	0
470	0	37.6411	5	2		0	1	0	0	1	0	0	0	0	0
471	1	78.5425	1	0	1	1	0	0	0	0	0	0	0	0	1
472	1	39.6356	0		0	0	0	0	0	0	0	0	0	0	1
473	1	86.4685	5	1	0	1	0	0	0	1	0	0	0	0	1
474	1	74.7699	2	1	5	1	1	0	0	1	0	0	0	0	0
475	0	54.7096	0	2	0	0	1	0	0	0	0	1	0	0	0
476	0	79.0767	1	4	1	1	0	0	1	0	0	0	0	0	0
477	0	71.074	0	5	1	1	0	0	0	1	0	0	1	1	1
478	0	82.2849	2	1		1	1	0	0	0	0	0	0	0	0
479	0	65.7123	5	1	0	1	0	0	0	1	0	0	0	0	1
480	0	82.2548	0	3	4	0	0	1	1	0	0	0	0	0	1
481	1	45.5507	0	5		0	0	0	0	1	0	0	0	0	1
482	0	69.3507	1	1		1	0	0	0	0	0	0	0	0	1
483	0	74.1616	0	0	5	0	0	0	0	1	0	0	0	0	1
484	1	68.8192	0	0		0	0	0	0	0	0	0	0	0	1
485	1	33.9863	2	0	5	0	1	0	0	1	0	0	0	0	0
486	0	91.7699	1	0	0	1	0	0	0	0	0	0	0	0	0
487	0	60.1945	0	0	1	1	0	0	0	0	0	0	0	0	0
488	0	70.6082	1	1	5	1	0	0	0	1	0	0	0	0	1
489	1	49.674	4	2	0	0	1	0	1	0	0	1	0	0	1
490	0	63.5918	1	0	1	1	0	0	0	0	0	0	0	0	0
491	0	84.9616	1	2	1	1	1	0	0	0	0	0	0	0	0
492	1	61.1589	0	2		0	1	0	0	0	0	0	0	0	1
493	0	69.0685	2	1	0	1	1	0	0	0	0	0	0	0	1
494	0	36.4932	0	0		0	0	0	0	0	0	0	0	0	1
495	0	76.7096	0	1	5	1	0	0	0	1	1	0	0	0	0
496	1	81.0384	1	0	0	1	0	0	0	0	0	0	0	0	0
497	1	79.5479	0	1	1	1	0	0	0	0	0	0	0	0	0
498	0	62.9014	5	1	0	1	0	0	0	1	0	0	0	0	0
499	0	74.4521	2	1	1	1	1	0	0	0	0	0	0	0	1
500	0	74.9753	5	3	0	0	0	1	0	1	1	0	1	1	1
501	0	58.1479	1	2		1	1	0	0	0	0	0	0	0	1
502	0	59.3096	0	1	5	1	0	0	0	1	1	1	0	0	0
503	1	70.4521	5	2	2	0	1	0	0	1	0	0	0	0	1
504	1	85.6466	1	0	1	1	0	0	0	0	0	0	0	0	1
505	1	69.6493	1	0	5	1	0	0	0	1	0	0	0	0	1
506	0	50.326	5	0	2	0	1	0	0	1	0	0	0	0	0
507	1	77.6164	0	2		0	1	0	0	0	0	0	0	0	0
508	0	69.2658	0	1		1	0	0	0	0	0	0	0	0	0
509	1	66.4575	0	1	0	1	0	0	0	0	0	0	0	0	1
510	0	74.1205	2	2	2	0	1	0	0	0	0	0	0	0	0
511	0	62.337	0	5	0	0	0	0	0	1	0	0	0	0	1
512	1	78.926	5	1	0	1	0	0	0	1	0	0	0	0	1
513	1	62.2137	0	1	0	1	0	0	0	0	0	0	0	0	0
514	0	67.0192	2	0	1	1	1	0	0	0	0	0	0	0	1
515	0	34.4658	1	4	1	1	0	0	1	0	0	0	0	0	1
516	0	63.5178	0	2		0	1	0	0	0	0	0	1	1	1
517	1	56.1781	1	1		1	0	0	0	0	0	0	0	0	1
518	1	35.4521	0		0	0	0	0	0	0	0	0	0	0	1
519	1	83.9425	2	2	0	0	1	0	0	0	1	0	1	1	1
520	0	64.1534	0	1	0	1	0	0	0	0	0	0	0	0	0
521	0	79.5945	2	0	0	0	1	0	0	0	0	0	0	0	1
522	0	75.7562	1	0		1	0	0	0	0	0	0	0	0	0
523	0	85.8055	2	0	1	1	1	0	0	0	0	0	0	0	1
524	1	66.7699	5	0	1	1	0	0	0	1	0	0	0	0	0
525	0	90.4027	2	0		0	1	0	0	0	0	0	0	0	1
526	0	54.2301	2	1	2	1	1	0	0	0	0	0	0	0	1
527	1	90.4904	1	0	4	1	0	0	1	0	0	0	0	0	1
528	0	70.3096	0	3		0	0	1	0	0	0	0	0	0	0
529	0	47.3315	2	0		0	1	0	0	0	0	0	1	1	0
530	0	91.2384	2	1	0	1	1	0	0	0	0	0	0	0	1
531	0	83.6493	1	2		1	1	0	0	0	0	0	0	0	1
532	1	73.3973	2	0		0	1	0	0	0	0	0	0	0	0
533	0	87.7452	1	2	4	1	1	0	1	0	0	0	0	0	1
534	1	81.5699	0	2	2	0	1	0	0	0	0	0	0	0	1
535	1	73.3041	2	0		0	1	0	0	0	0	0	0	0	1
536	1	75.7425	0	0		0	0	0	0	0	0	0	0	0	1
537	1	35.6137	0	0	1	1	0	0	0	0	0	0	0	0	1
538	0	36.0685	0	1	1	1	0	0	0	0	0	0	0	0	1
539	0	68.7096	0	1	0	1	0	0	0	0	0	0	1	1	0
540	0	76.7973	0	5		0	0	0	0	1	0	0	0	0	1
541	0	70.474	4	1	0	1	0	0	1	0	0	0	0	0	0
542	1	65.0712	5	1	1	1	0	0	0	1	0	0	0	0	0
543	1	75.7397	5	4	0	0	0	0	1	1	0	0	0	0	0
544	0	80.1644	0	1	1	1	0	0	0	0	0	0	0	0	0
545	0	87.6247	0	0		0	0	0	0	0	0	0	0	0	0
546	1	20.8055	0	2	5	0	1	0	0	1	0	0	0	0	0
547	0	84.2082	1	0		1	0	0	0	0	0	0	0	0	0
548	0	14.9096	2	1	1	1	1	0	0	0	0	0	1	0	1
549	1	66.8795	2	1	0	1	1	0	0	0	0	0	0	0	1
550	0	69.6849	2	0		0	1	0	0	0	0	0	0	0	1
551	1	61.6712	1	0	5	1	0	0	0	1	0	0	0	0	1
552	1	64.8575	2	0	0	0	1	0	0	0	0	0	0	0	0
553	0	92.3589	2	1	4	1	1	0	1	0	0	0	0	0	1
554	0	20.4384	2	1	5	1	1	0	0	1	0	0	0	0	0
555	0	77.6384	0	0	0	0	0	0	0	0	0	0	0	0	0
556	1	53.1315	0	2	1	1	1	0	0	0	0	0	0	0	1
557	1	93.4493	0	0	2	0	1	0	0	0	0	0	0	0	0
558	1	80.3041	5	1		1	0	0	0	1	0	0	0	0	0
559	0	63.8438	4	3	0	0	0	1	1	0	0	0	0	0	0
560	1	90.1836	0	0	5	0	0	0	0	1	0	0	0	0	0
561	1	86	1	0	0	1	0	0	0	0	0	0	0	0	1
562	1	63.5041	0	1	1	1	0	0	0	0	0	0	0	0	0
563	1	82.9397	0	1	1	1	0	0	0	0	0	0	0	0	0
564	1	38.9973	0	5		0	0	0	0	1	0	0	0	0	1
565	0	79.7726	2	0		0	1	0	0	0	0	0	0	0	1
566	1	90.1041	0	0	1	1	0	0	0	0	0	0	0	0	1
567	1	89.9836	0	0	0	0	0	0	0	0	0	0	0	0	0
568	1	86.2356	2	1		1	1	0	0	0	0	0	0	0	1
569	0	62.0247	1	0		1	0	0	0	0	0	0	0	0	1
570	1	83.463	0	2	5	0	1	0	0	1	0	0	0	0	0
571	1	55.8027	0	1	0	1	0	0	0	0	0	0	0	0	1
572	1	71.1205	0	2	1	1	1	0	0	0	0	0	0	0	0
573	0	73.3836	2	0	0	0	1	0	0	0	0	0	0	0	1
574	0	63.2356	0	1	0	1	0	0	0	0	0	1	0	0	1
575	0	62.8658	1	3	1	1	0	1	0	0	0	0	0	0	1
576	1	89.8192	2	1		1	1	0	0	0	0	0	0	0	1
577	0	72.0712	1	0	1	1	0	0	0	0	0	1	1	0	0
578	0	56.2767	5	0		0	0	0	0	1	0	0	0	0	1
579	0	64.3781	2	1	4	1	1	0	1	0	0	0	0	0	1
580	1	38.2904	0	0	0	0	0	0	0	0	0	0	0	0	0
581	0	84.6411	1	2	2	1	1	0	0	0	1	0	0	0	0
582	1	83.126	1	0	0	1	0	0	0	0	0	0	0	0	1
583	1	78.1096	1	0	0	1	0	0	0	0	0	0	0	0	1
584	0	90.2356	1	2		1	1	0	0	0	0	0	0	0	1
585	1	60.0274	5	1	1	1	0	0	0	1	0	0	1	0	1
586	0	74.6356	0	0	1	1	0	0	0	0	0	0	0	0	1
587	0	75.9918	4	3	1	1	0	1	1	0	0	0	0	0	0
588	1	76.3014	0	0	5	0	0	0	0	1	0	0	0	0	1
589	0	48.7699	1	0	0	1	0	0	0	0	0	0	0	0	0
590	0	72.5178	0	0	2	0	1	0	0	0	1	1	1	0	1
591	0	88.7973	1	0	1	1	0	0	0	0	0	0	0	0	0
592	0	38	0		0	0	0	0	0	0	0	0	0	0	1
593	0	53.4411	2	0		0	1	0	0	0	0	0	0	0	0
594	1	83.7425	3	0		0	0	1	0	0	0	0	0	0	0
595	0	21.4	0	5	0	0	0	0	0	1	0	0	0	0	0
596	0	63.4164	3	1	0	1	0	1	0	0	1	0	0	0	0
597	1	70.5096	5	0	4	0	0	0	1	1	0	0	0	0	0
598	0	73.0877	5	2		0	1	0	0	1	0	0	0	0	1
599	0	28.1616	1	0	2	1	1	0	0	0	0	0	0	0	1
600	0	80.9753	1	0	1	1	0	0	0	0	0	0	1	1	0
601	0	87.4795	0	0	0	0	0	0	0	0	0	0	0	0	1
602	0	57.6795	0	5	1	1	0	0	0	1	0	0	0	0	1
603	0	74.6411	2	5		0	1	0	0	1	0	0	0	0	0
604	0	68.9699	1	0	1	1	0	0	0	0	0	0	0	0	1
605	0	69.1945	0	1		1	0	0	0	0	0	0	0	0	1
606	0	78.9945	0	0	2	0	1	0	0	0	0	0	0	0	1
607	1	40.7452	0	1		1	0	0	0	0	0	0	0	0	0
608	0	50.5479	0	2		0	1	0	0	0	0	0	0	0	0
609	0	65.8685	0	1	2	1	1	0	0	0	0	0	0	0	0
610	0	70.3726	5		0	0	0	0	0	1	0	0	0	0	0
611	1	26.6986	0	1		1	0	0	0	0	0	0	0	0	1
612	1	65.6301	0	2	0	0	1	0	0	0	0	0	0	0	1
613	0	50.0575	1	0	0	1	0	0	0	0	0	0	0	0	0
614	0	92.2055	1	1	1	1	0	0	0	0	0	0	0	0	0
615	1	49.0548	4	2	1	1	1	0	1	0	0	0	0	0	1
616	0	59.8274	2	0		0	1	0	0	0	0	0	1	0	0
617	1	86.1836	4	1		1	0	0	1	0	0	0	0	0	0
618	0	51.5534	5	0		0	0	0	0	1	0	1	0	0	1
619	0	44.937	1	0		1	0	0	0	0	0	0	0	0	1
620	1	82.1479	0	0		0	0	0	0	0	0	0	0	0	0
621	1	50.6548	0	1	1	1	0	0	0	0	0	0	0	0	1
622	1	86.4959	2	0	0	0	1	0	0	0	0	1	0	0	1
623	1	18.4521	0	0		0	0	0	0	0	0	0	0	0	0
624	1	85.4795	0			0	0	0	0	0	0	0	0	0	1
625	1	70.8548	1	1	1	1	0	0	0	0	0	0	0	0	1
626	0	88.8959	1	2	2	1	1	0	0	0	1	0	0	0	1
627	0	91.074	1	1	1	1	0	0	0	0	0	0	0	0	0
628	0	66.2438	1	1	1	1	0	0	0	0	0	0	0	0	0
629	1	82.7288	5		0	0	0	0	0	1	0	0	0	0	1
630	1	87.4356	1	1	0	1	0	0	0	0	0	0	0	0	1
631	0	63.4411	0	1	1	1	0	0	0	0	0	0	0	0	1
632	1	69.4301	1	2		1	1	0	0	0	0	0	0	0	1
633	0	83.9616	0	1	1	1	0	0	0	0	0	0	0	0	0
634	0	67.3068	0	0		0	0	0	0	0	0	0	0	0	0
635	0	81.4575	2	0	0	0	1	0	0	0	0	0	0	0	1
636	1	80.3233	1	2	4	1	1	0	1	0	0	0	0	0	1
637	1	74.7479	1	1	1	1	0	0	0	0	0	0	0	0	1
638	1	77.0027	0	1	1	1	0	0	0	0	0	0	0	0	1
639	1	91.6548	0	3		0	0	1	0	0	0	0	0	0	0
640	1	50.2685	0	5	2	0	1	0	0	1	0	0	0	0	1
641	1	39.9616	0	2		0	1	0	0	0	0	0	0	0	1
642	0	84.1425	1	0	1	1	0	0	0	0	0	0	0	0	0
643	1	84.6219	1	4	2	1	1	0	1	0	0	0	0	0	0
644	1	80.2603	2	0		0	1	0	0	0	0	0	0	0	0
645	1	75.3096	1	2	0	1	1	0	0	0	0	0	0	0	0
646	0	68.937	0	5	2	0	1	0	0	1	0	0	0	0	0
647	0	86.8	2	0		0	1	0	0	0	0	0	0	0	0
648	0	65.8164	5	0	2	0	1	0	0	1	0	0	0	0	0
649	1	76.1671	5	2	0	0	1	0	0	1	1	0	0	0	1
650	1	48.3041	0		0	0	0	0	0	0	0	0	1	1	0
651	0	65.6877	0	1		1	0	0	0	0	0	0	0	0	0
652	1	69.0247	1	0	2	1	1	0	0	0	0	0	0	0	1
653	0	41.6575	1	0	1	1	0	0	0	0	0	0	0	0	1
654	1	77.0137	2	1	0	1	1	0	0	0	0	0	0	0	1
655	0	49.211	5	0	5	0	0	0	0	1	0	0	0	0	0
656	0	73.9452	1	1	2	1	1	0	0	0	0	0	0	0	1
657	0	58.9945	0	1		1	0	0	0	0	0	0	0	0	0
658	1	65.4466	0		0	0	0	0	0	0	0	0	0	0	0
659	1	72.5397	1	1		1	0	0	0	0	0	0	0	0	0
660	1	71.7233	0	1		1	0	0	0	0	0	0	0	0	0
661	0	69.4137	2	1	1	1	1	0	0	0	0	0	0	0	0
662	1	71.0164	1	0	0	1	0	0	0	0	0	0	0	0	0
663	1	80.8466	0	2		0	1	0	0	0	0	0	0	0	1
664	1	71.7315	5	0	1	1	0	0	0	1	0	0	0	0	1
665	0	76.8712	1	5	1	1	0	0	0	1	0	0	1	0	0
666	0	78.7068	1	2	5	1	1	0	0	1	0	0	0	0	1
667	1	47.3562	2	1		1	1	0	0	0	0	0	0	0	0
668	0	83.6329	1			1	0	0	0	0	0	0	0	0	0
669	0	59.4055	5	1		1	0	0	0	1	0	0	0	0	1
670	0	79.1945	1	1	0	1	0	0	0	0	0	0	0	0	1
671	0	64.4356	1	0	0	1	0	0	0	0	0	0	0	0	0
672	0	63.6493	5	2		0	1	0	0	1	0	0	0	0	1
673	0	80.2411	5	1	1	1	0	0	0	1	0	0	0	0	0
674	0	62.3534	2	1	2	1	1	0	0	0	0	0	0	0	0
675	0	65.4575	0	1		1	0	0	0	0	0	0	0	0	0
676	0	74.8712	1	2		1	1	0	0	0	0	0	0	0	1
677	1	92.8493	0	1		1	0	0	0	0	0	0	0	0	1
678	1	74.3479	5	1	0	1	0	0	0	1	0	0	0	0	1
679	0	75.9671	2	2	5	0	1	0	0	1	0	0	0	0	1
680	0	70.4274	0	1	1	1	0	0	0	0	0	0	0	0	0
681	1	89.7644	0		5	0	0	0	0	1	0	0	0	0	1
682	1	90.7836	2	0		0	1	0	0	0	0	0	0	0	1
683	0	72.7507	0	1		1	0	0	0	0	0	0	0	0	1
684	0	59.8685	1	1	2	1	1	0	0	0	0	0	1	1	0
685	0	74.8219	0	1	2	1	1	0	0	0	0	0	0	0	1
686	1	61.7781	1	1	5	1	0	0	0	1	0	0	0	0	0
687	1	67.1123	0	2	1	1	1	0	0	0	0	0	0	0	1
688	1	66.9534	2	1	5	1	1	0	0	1	0	0	0	0	1
689	0	66.9452	0		0	0	0	0	0	0	0	0	0	0	1
690	0	77.0849	4	1		1	0	0	1	0	0	0	0	0	1
691	0	78.5781	1	1	1	1	0	0	0	0	0	0	0	0	0
692	1	83.1945	0	0	0	0	0	0	0	0	0	0	0	0	0
693	1	92.5918	1	0	0	1	0	0	0	0	0	0	0	0	0
694	0	92.7151	0		0	0	0	0	0	0	0	0	0	0	0
695	0	39.9425	3	0		0	0	1	0	0	0	0	0	0	1
696	0	70.0959	5	0	0	0	0	0	0	1	0	0	0	0	0
697	1	65.4685	2		1	1	1	0	0	0	0	0	1	0	1
698	0	73.6767	5	1	0	1	0	0	0	1	0	0	0	0	1
699	0	86.9151	1	5	1	1	0	0	0	1	0	0	0	0	1
700	0	81	3	1	0	1	0	1	0	0	0	0	0	0	1
701	1	86.4493	1	1	4	1	0	0	1	0	0	0	0	0	0
702	1	91.6904	0	0	0	0	0	0	0	0	0	0	0	0	0
703	1	92.0384	1	0	0	1	0	0	0	0	0	0	0	0	1
704	0	83.1479	1	0	1	1	0	0	0	0	0	0	0	0	1
705	0	66.9479	1	0	4	1	0	0	1	0	0	0	0	0	0
706	0	81.537	0	0	5	0	0	0	0	1	0	0	0	0	1
707	0	88.7507	2	0	0	0	1	0	0	0	0	0	0	0	0
708	1	83.2575	1	2	0	1	1	0	0	0	0	0	0	0	0
709	1	62.3397	1	1	0	1	0	0	0	0	0	0	0	0	1
710	1	80.0932	5	0		0	0	0	0	1	0	0	1	0	0
711	0	61.4027	0	3	1	1	0	1	0	0	0	0	0	0	0
712	1	71.3726	0	0	1	1	0	0	0	0	0	0	0	0	0
713	0	42.2219	0	2	2	0	1	0	0	0	0	0	0	0	1
714	0	86.726	1	1	0	1	0	0	0	0	0	0	0	0	0
715	1	76.0767	1	1	0	1	0	0	0	0	0	0	0	0	1
716	1	78.8	2	5	0	0	1	0	0	1	0	0	0	0	0
717	0	65.2849	5	2	1	1	1	0	0	1	0	0	0	0	0
718	0	49.9452	0	1	0	1	0	0	0	0	0	0	0	0	1
719	0	59.1123	0	0	5	0	0	0	0	1	0	0	0	0	0
720	0	63.0356	2		0	0	1	0	0	0	0	0	0	0	1
721	1	66.8959	1	1	1	1	0	0	0	0	0	0	0	0	1
722	0	53.4685	1	0	1	1	0	0	0	0	0	0	0	0	0
723	1	69.9068	2	1	1	1	1	0	0	0	0	0	0	0	0
724	0	85.1973	2	0	5	0	1	0	0	1	0	0	0	0	1
725	0	62.9589	2	5	5	0	1	0	0	1	0	0	0	0	0
726	1	63.1041	0	0	2	0	1	0	0	0	0	0	0	0	1
727	1	85.9096	0	0	2	0	1	0	0	0	0	0	0	0	1
728	1	76.7288	2	0	1	1	1	0	0	0	0	0	0	0	1
729	0	53.0164	1	0		1	0	0	0	0	0	0	0	0	0
730	0	73.7342	2	1		1	1	0	0	0	1	0	0	0	0
731	0	60.1123	5	0	1	1	0	0	0	1	0	0	0	0	1
732	0	73.8027	1	1	0	1	0	0	0	0	1	0	0	0	0
733	1	85.1945	2	4	1	1	1	0	1	0	0	0	0	0	0
734	0	64.3945	2	3	0	0	1	1	0	0	0	0	0	0	1
735	1	66.3315	1	0	1	1	0	0	0	0	0	0	0	0	1
736	0	64.7096	0	4	0	0	0	0	1	0	0	0	0	0	0
737	0	86.7068	1	0	0	1	0	0	0	0	0	0	0	0	1
738	0	73.8521	2	4	2	0	1	0	1	0	0	1	0	0	0
739	0	59.9014	0	1	1	1	0	0	0	0	0	0	0	0	1
740	0	50.4329	1	2	4	1	1	0	1	0	0	0	0	0	1
741	0	88.4137	1	0	1	1	0	0	0	0	1	0	0	0	0
742	1	75.663	0	1	1	1	0	0	0	0	0	0	0	0	0
743	0	71.6904	0	5	0	0	0	0	0	1	1	1	0	0	1
744	1	32.0712	5			0	0	0	0	1	0	0	0	0	0
745	1	74.4247	2	0	1	1	1	0	0	0	0	0	0	0	0
746	1	86.4301	1	2	1	1	1	0	0	0	0	0	0	0	0
747	1	65.8767	0	0	0	0	0	0	0	0	0	0	0	0	0
748	1	71.811	1	0	5	1	0	0	0	1	0	0	0	0	1
749	0	80.5288	5	2	1	1	1	0	0	1	1	0	1	0	1
750	1	63.9945	1	2	1	1	1	0	0	0	0	0	0	0	1
751	0	74.2438	1		0	1	0	0	0	0	1	0	0	0	0
752	1	79.3781	1		4	1	0	0	1	0	0	0	0	0	1
753	0	52.1973	2	1		1	1	0	0	0	0	0	0	0	1
754	1	83.8712	1		2	1	1	0	0	0	0	0	0	0	0
755	0	29.7699	3	0	1	1	0	1	0	0	0	0	0	0	0
756	0	70.9753	0	1	4	1	0	0	1	0	0	0	0	0	1
757	0	73.1096	0	3	0	0	0	1	0	0	0	0	0	0	1
758	1	81.1562	1	0	0	1	0	0	0	0	0	0	0	0	0
759	1	88.5123	3	2	1	1	1	1	0	0	0	0	0	0	1
760	0	65.3699	0	1		1	0	0	0	0	0	0	0	0	0
761	0	66.8493	1	0	0	1	0	0	0	0	0	0	0	0	0
762	0	61.6329	0	1	1	1	0	0	0	0	0	0	0	0	1
763	1	84.4849	1	2	4	1	1	0	1	0	0	0	0	0	0
764	1	38.3781	5	1		1	0	0	0	1	0	0	0	0	0
765	0	82.4932	2	0	5	0	1	0	0	1	0	0	1	0	1
766	0	50.2438	0	0	5	0	0	0	0	1	0	0	0	0	1
767	0	78.1178	2	1	5	1	1	0	0	1	0	0	0	0	1
768	1	72.1014	0	0	2	0	1	0	0	0	0	0	0	0	0
769	1	77.7123	2	0	5	0	1	0	0	1	0	0	0	0	0
770	0	53.5041	1	1		1	0	0	0	0	0	0	0	0	0
771	0	64.9205	1			1	0	0	0	0	0	0	0	0	1
772	1	65.3178	2	3	0	0	1	1	0	0	0	0	0	0	0
773	0	66.5096	0	3	0	0	0	1	0	0	0	0	0	0	1
774	0	82.6219	2	1	2	1	1	0	0	0	0	0	0	0	0
775	1	86.2493	0	1	0	1	0	0	0	0	0	0	0	0	1
776	0	84.3068	2	1	0	1	1	0	0	0	0	0	0	0	0
777	1	66.411	5	2	1	1	1	0	0	1	1	0	0	0	1
778	0	80.8164	2	0	0	0	1	0	0	0	0	0	0	0	0
779	0	58.2932	0	2	0	0	1	0	0	0	0	0	1	0	0
780	0	64.2986	1	5	0	1	0	0	0	1	0	0	0	0	1
781	1	84.1123	1	5	1	1	0	0	0	1	1	0	0	0	0
782	1	98.7836	1	0		1	0	0	0	0	0	0	0	0	0
783	0	42.2384	0	2	0	0	1	0	0	0	0	0	1	0	0
784	1	53.2137	0	5	0	0	0	0	0	1	0	0	0	0	0
785	1	91.5452	1	2	0	1	1	0	0	0	0	0	0	0	1
786	0	72.926	0	0	2	0	1	0	0	0	0	0	0	0	1
787	0	50.3014	4	1		1	0	0	1	0	0	0	0	0	0
788	1	80.189	1	2	1	1	1	0	0	0	0	0	1	0	1
789	0	61.5068	0	0	0	0	0	0	0	0	0	0	0	0	1
790	0	78.2685	2	3	4	0	1	1	1	0	0	0	0	0	1
791	1	60.8247	2	1	4	1	1	0	1	0	0	0	0	0	0
792	1	25.326	0	4	4	0	0	0	1	0	1	0	1	0	1
793	1	89.663	0	0	0	0	0	0	0	0	0	0	0	0	1
794	1	84.3945	5	1	0	1	0	0	0	1	0	0	0	0	0
795	0	66.5863	1	0	1	1	0	0	0	0	0	0	0	0	1
796	1	91.3507	2	2		0	1	0	0	0	0	0	0	0	1
797	0	61.8548	0	0	5	0	0	0	0	1	0	1	0	0	0
798	1	71.263	2	0	1	1	1	0	0	0	0	0	0	0	0
799	1	90.7726	1	1	0	1	0	0	0	0	0	0	0	0	1
800	1	76.4986	5	1	1	1	0	0	0	1	0	0	0	0	1
801	0	84.2767	1	1	0	1	0	0	0	0	0	0	0	0	0
802	0	26.0384	0	1	1	1	0	0	0	0	0	0	0	0	1
803	0	84.8466	1	0	1	1	0	0	0	0	0	0	0	0	0
804	0	29.1315	2	1	4	1	1	0	1	0	0	0	0	0	1
805	1	62.2411	1	1	2	1	1	0	0	0	0	0	0	0	0
806	1	73.6548	1	4	1	1	0	0	1	0	0	0	0	0	0
807	1	86.9945	0	0	1	1	0	0	0	0	0	0	0	0	1
808	0	84.1096	4	3	0	0	0	1	1	0	0	0	0	0	0
809	0	75.8877	5	1	0	1	0	0	0	1	0	0	0	0	1
810	1	86.9589	1	5	1	1	0	0	0	1	0	0	0	0	1
811	0	65.4411	1	4		1	0	0	1	0	0	0	0	0	1
812	1	66.8192	2	2	1	1	1	0	0	0	0	0	0	0	1
813	0	45.5123	0	2	0	0	1	0	0	0	0	0	1	1	1
814	1	84.8685	1	0		1	0	0	0	0	0	0	0	0	0
815	0	36.2247	1	2	5	1	1	0	0	1	0	0	0	0	1
816	1	72.5836	1	1	0	1	0	0	0	0	0	0	0	0	0
817	1	91.3288	0	1	0	1	0	0	0	0	0	0	0	0	1
818	1	78.8521	0	1	1	1	0	0	0	0	0	0	0	0	0
819	1	60.8822	2	1	1	1	1	0	0	0	0	0	0	0	1
820	0	34.5863	0	3	0	0	0	1	0	0	0	0	0	0	0
821	1	89.9151	1	3	1	1	0	1	0	0	0	0	0	0	0
822	0	58.9452	2	0	2	0	1	0	0	0	0	0	0	0	1
823	0	77.6055	2	0		0	1	0	0	0	0	0	0	0	1
824	1	44.8603	1	1	1	1	0	0	0	0	0	0	0	0	0
825	0	63.1671	2	0	1	1	1	0	0	0	0	0	0	0	1
826	1	69.9671	2	0	0	0	1	0	0	0	0	0	0	0	0
827	1	78.5808	1	0	1	1	0	0	0	0	0	0	0	0	0
828	0	73.4795	3	1	1	1	0	1	0	0	0	0	0	0	0
829	1	84.7315	1	1		1	0	0	0	0	1	0	1	0	0
830	1	80.1616	5	1		1	0	0	0	1	0	0	0	0	1
831	0	85.8055	1	1	5	1	0	0	0	1	0	0	0	0	1
832	0	64.6767	0	0	0	0	0	0	0	0	0	0	0	0	1
833	1	90.4274	1	1	1	1	0	0	0	0	0	0	0	0	1
834	1	87.6822	1	3	0	1	0	1	0	0	0	0	0	0	0
835	1	88.3315	1	0	0	1	0	0	0	0	0	0	0	0	0
836	0	94.5205	2	4	0	0	1	0	1	0	0	0	0	0	1
837	0	32.7863	3	3		0	0	1	0	0	0	0	0	0	1
838	0	54.4822	0	4	0	0	0	0	1	0	0	0	0	0	0
839	1	83.7151	1	1		1	0	0	0	0	0	0	0	0	0
840	0	90.9096	2	4	2	0	1	0	1	0	0	0	0	0	1
841	1	87.4904	1	4		1	0	0	1	0	0	0	0	0	0
842	0	92.8959	2	0	0	0	1	0	0	0	0	0	0	0	0
843	0	74.7973	0	0	1	1	0	0	0	0	1	1	0	0	1
844	1	72.5096	1	4	0	1	0	0	1	0	0	0	0	0	1
845	0	72.3644	2	0		0	1	0	0	0	0	0	0	0	0
846	0	68.2548	1	3	0	1	0	1	0	0	1	0	1	0	0
847	0	65.4137	0	5	1	1	0	0	0	1	0	0	0	0	0
848	0	75.2685	0	5		0	0	0	0	1	0	0	0	0	0
849	0	88.5507	0	2		0	1	0	0	0	0	0	0	0	0
850	1	81.0164	2	0	1	1	1	0	0	0	0	0	0	0	0
851	1	76.0329	2	0	0	0	1	0	0	0	0	0	0	0	1
852	1	89.7589	1	1		1	0	0	0	0	0	1	0	0	1
853	1	83.4301	2	0	2	0	1	0	0	0	0	0	0	0	1
854	1	61.874	5		5	0	0	0	0	1	0	0	0	0	0
855	0	60.4877	0	4		0	0	0	1	0	0	1	0	0	1
856	0	55.8192	2		0	0	1	0	0	0	0	0	0	0	1
857	1	71.6493	0	3	0	0	0	1	0	0	0	0	0	0	0
858	1	88.5534	1	0	0	1	0	0	0	0	0	0	1	1	1
859	1	22.7452	0	1	0	1	0	0	0	0	0	0	0	0	1
860	0	63.3151	0	0		0	0	0	0	0	0	0	0	0	0
861	1	92.3644	0	0	2	0	1	0	0	0	0	0	1	0	1
862	0	82.5479	2	1	5	1	1	0	0	1	0	0	0	0	0
863	0	84.7397	1	0	1	1	0	0	0	0	0	0	0	0	0
864	1	92.2274	3		1	1	0	1	0	0	0	0	0	0	0
865	0	26.8986	0	1	1	1	0	0	0	0	0	0	0	0	1
866	0	70.2959	5	1	2	1	1	0	0	1	0	0	0	0	1
867	1	63.2329	0	0	0	0	0	0	0	0	1	0	0	0	0
868	1	89.6164	5	0	0	0	0	0	0	1	0	0	0	0	0
869	0	67.2247	5	5	1	1	0	0	0	1	0	0	0	0	1
870	0	80.8795	0	5	1	1	0	0	0	1	0	0	1	0	1
871	1	70.2027	2	0	1	1	1	0	0	0	0	0	0	0	0
872	1	78.8411	1	1	0	1	0	0	0	0	0	0	0	0	1
873	0	69.663	0	1	2	1	1	0	0	0	0	0	0	0	0
874	0	65.8082	5	0	0	0	0	0	0	1	0	0	0	0	0
875	1	62.4247	5	0		0	0	0	0	1	0	0	0	0	0
876	0	77.9068	0	3	0	0	0	1	0	0	0	0	0	0	0
877	1	90.7726	0	1		1	0	0	0	0	0	0	0	0	0
878	1	84.3699	2	0		0	1	0	0	0	0	0	1	1	1
879	1	94.5699	2	0	0	0	1	0	0	0	0	0	0	0	0
880	0	75.4767	0	2	1	1	1	0	0	0	0	0	0	0	1
881	0	88.3534	0	0	1	1	0	0	0	0	0	0	0	0	0
882	1	47.5123	0	1	1	1	0	0	0	0	0	0	0	0	0
883	0	58.0658	0	0	0	0	0	0	0	0	0	0	0	0	0
884	0	58.3425	5	0		0	0	0	0	1	0	0	0	0	0
885	1	81.6521	0		1	1	0	0	0	0	0	0	0	0	0
886	1	85.6384	1	0	1	1	0	0	0	0	0	0	0	0	1
887	1	84.3425	0	0	1	1	0	0	0	0	0	0	0	0	1
888	0	68.6575	1	1	1	1	0	0	0	0	0	0	0	0	0
889	0	77.263	0	4	0	0	0	0	1	0	0	0	0	0	1
890	1	93.4356	0	0	1	1	0	0	0	0	0	0	0	0	1
891	0	76.7479	0	2		0	1	0	0	0	0	0	0	0	1
892	1	37.9973	0	2	2	0	1	0	0	0	0	0	0	0	1
893	0	70.8411	3	0	0	0	0	1	0	0	0	0	0	0	0
894	1	85.0795	0	1	2	1	1	0	0	0	0	0	0	0	0
895	1	79	1	5	0	1	0	0	0	1	0	0	0	0	1
896	1	77.0438	0	0	1	1	0	0	0	0	0	0	0	0	1
897	1	55.9233	0	2	0	0	1	0	0	0	0	0	1	0	0
898	0	64.4877	0	0	0	0	0	0	0	0	0	0	0	0	1
899	1	67.0082	1		4	1	0	0	1	0	0	0	0	0	0
900	0	28.4603	0	1	1	1	0	0	0	0	0	0	0	0	0
901	0	76.0959	2	1	0	1	1	0	0	0	0	0	0	0	0
902	1	92.4	0		1	1	0	0	0	0	0	0	0	0	0
903	0	84.7808	0	1		1	0	0	0	0	1	0	0	0	0
904	1	88.5836	1		0	1	0	0	0	0	0	0	0	0	0
905	1	69.6603	1	1		1	0	0	0	0	0	0	0	0	1
906	0	76.1096	0	2	1	1	1	0	0	0	0	0	0	0	1
907	1	81.8082	1		1	1	0	0	0	0	0	0	0	0	0
908	1	93.8301	5	1	0	1	0	0	0	1	0	0	1	1	0
909	1	86	1	1	0	1	0	0	0	0	0	0	0	0	1
910	1	76.4192	2	1	1	1	1	0	0	0	0	0	0	0	0
911	1	74.4658	0	0	2	0	1	0	0	0	1	0	0	0	0
912	1	77.0055	0	1		1	0	0	0	0	0	0	0	0	1
913	1	80.7836	2	1	2	1	1	0	0	0	0	0	0	0	1
914	0	86.6904	2	0	1	1	1	0	0	0	0	0	0	0	0
915	1	83.0986	2	0	1	1	1	0	0	0	0	1	0	0	1
916	0	77.7973	0	1		1	0	0	0	0	0	0	0	0	0
917	1	86.2055	4	4		0	0	0	1	0	0	0	1	1	1
918	0	81.7781	0	1	1	1	0	0	0	0	0	0	0	0	0
919	0	68.9945	2	0	0	0	1	0	0	0	1	0	0	0	0
920	1	59.8274	0	2	1	1	1	0	0	0	0	0	0	0	0
921	1	90.8055	2	2	0	0	1	0	0	0	0	0	1	1	0
922	1	43.8575	0	0	0	0	0	0	0	0	0	0	0	0	0
923	1	62.4603	1		0	1	0	0	0	0	0	0	0	0	0
924	0	16.5178	0	1	1	1	0	0	0	0	0	0	0	0	1
925	1	19.137	0	0		0	0	0	0	0	0	0	0	0	1
926	0	75.9699	2	0	0	0	1	0	0	0	0	0	0	0	0
927	0	90.4411	0	5	0	0	0	0	0	1	0	0	0	0	0
928	1	73.3945	5		0	0	0	0	0	1	0	0	0	0	0
929	0	52.2521	1	0	0	1	0	0	0	0	0	0	0	0	0
930	0	72.8301	1	5	1	1	0	0	0	1	0	0	0	0	0
931	0	56.8712	4	0		0	0	0	1	0	0	1	0	0	1
932	0	78.2082	0	2	1	1	1	0	0	0	0	0	0	0	1
933	0	75.2301	5	0	1	1	0	0	0	1	0	0	0	0	0
934	0	72.1315	5	1	1	1	0	0	0	1	0	0	0	0	0
935	0	72.4959	2	0		0	1	0	0	0	0	0	0	0	0
936	0	77.1781	2	5	0	0	1	0	0	1	0	0	0	0	1
937	0	40.9534	5	1		1	0	0	0	1	0	0	0	0	1
938	0	69.8658	0		1	1	0	0	0	0	1	0	0	0	0
939	0	89.1151	2	1		1	1	0	0	0	0	0	0	0	0
940	1	86.8329	2	2	0	0	1	0	0	0	0	0	0	0	0
941	1	91.8329	1	0	1	1	0	0	0	0	0	0	0	0	1
942	0	43.5699	1	0	0	1	0	0	0	0	0	0	0	0	1
943	0	73.0548	1	0	1	1	0	0	0	0	0	0	0	0	1
944	1	84.5726	0	2	1	1	1	0	0	0	0	0	0	0	1
945	0	61.2712	5	1	2	1	1	0	0	1	0	0	0	0	0
946	1	101.011	1	0	0	1	0	0	0	0	0	0	0	0	1
947	0	78.4137	1	0	0	1	0	0	0	0	0	0	0	0	1
948	1	97.8192	4	2	0	0	1	0	1	0	0	0	0	0	1
949	1	86.6932	5	1	2	1	1	0	0	1	0	0	0	0	1
950	0	80.9233	1	0	0	1	0	0	0	0	0	0	0	0	1
951	1	79.2521	2	2	1	1	1	0	0	0	0	0	0	0	0
952	0	58.0658	2	0	0	0	1	0	0	0	0	0	0	0	1
953	0	39.137	0	2	1	1	1	0	0	0	0	0	0	0	1
954	1	76.5918	1	0	2	1	1	0	0	0	0	0	0	0	1
955	0	64.6712	0	1	1	1	0	0	0	0	0	0	0	0	1
956	1	79.2685	0	2		0	1	0	0	0	0	0	0	0	1
957	0	74.2027	0		1	1	0	0	0	0	0	1	0	0	0
958	0	55.8274	0	4	4	0	0	0	1	0	0	1	0	0	1
959	1	63.1726	1	1		1	0	0	0	0	0	0	0	0	1
960	1	84.3945	1	1	0	1	0	0	0	0	0	0	0	0	0
961	1	79.2986	1	5	0	1	0	0	0	1	0	0	0	0	0
962	1	91.5014	1	1	1	1	0	0	0	0	0	0	0	0	0
963	1	43.789	5	2	0	0	1	0	0	1	0	0	0	0	1
964	0	61.8521	1	1	1	1	0	0	0	0	0	0	0	0	1
965	1	87.6493	2	2	1	1	1	0	0	0	0	0	0	0	1
966	0	78.3616	2	0	1	1	1	0	0	0	0	0	0	0	0
967	1	83.6904	1	1	0	1	0	0	0	0	0	0	0	0	1
968	0	80.411	2	5	0	0	1	0	0	1	0	0	0	0	1
969	0	77.5452	0	0	2	0	1	0	0	0	0	0	0	0	1
970	1	84.9534	1	1		1	0	0	0	0	0	0	0	0	1
971	1	24.1288	0	2	4	0	1	0	1	0	0	0	0	0	1
972	0	64.8082	5	1	5	1	0	0	0	1	0	0	0	0	0
973	0	80.9014	2	1	0	1	1	0	0	0	0	0	0	0	1
974	1	80.8959	0	5	0	0	0	0	0	1	0	0	0	0	0
975	0	63.8822	1	1	0	1	0	0	0	0	0	0	0	0	0
976	0	77.3945	1	5	0	1	0	0	0	1	0	0	0	0	0
977	1	50.8575	1	2		1	1	0	0	0	0	0	0	0	0
978	1	32.9068	0	0	5	0	0	0	0	1	0	0	0	0	0
979	0	76.1397	2	0	1	1	1	0	0	0	0	0	1	0	1
980	1	77.0329	2	1	0	1	1	0	0	0	0	0	0	0	1
981	1	75.8904	1	5	5	1	0	0	0	1	0	0	0	0	0
982	1	85.4411	0	0		0	0	0	0	0	0	0	0	0	0
983	0	63.1315	0	0	0	0	0	0	0	0	0	0	0	0	1
984	0	48.7836	2	1	1	1	1	0	0	0	0	0	0	0	1
985	0	80.3178	2	2		0	1	0	0	0	1	0	0	0	0
986	0	79.7096	1	1	1	1	0	0	0	0	0	0	1	1	0
987	0	81.0164	0	1	0	1	0	0	0	0	0	0	0	0	1
988	0	48.6438	0	5	1	1	0	0	0	1	0	0	0	0	1
989	0	72.5562	0	0	1	1	0	0	0	0	0	0	0	0	1
990	1	76.6959	2	1	0	1	1	0	0	0	0	0	0	0	0
991	1	84.3945	0	5	1	1	0	0	0	1	0	0	0	0	1
992	0	64.074	0	1		1	0	0	0	0	0	0	0	0	1
993	0	65.8329	4	0	0	0	0	0	1	0	0	0	0	0	1
994	0	93.6164	0	1	0	1	0	0	0	0	0	0	0	0	1
995	1	80.3288	1	2	0	1	1	0	0	0	0	0	0	0	0
996	0	77.3178	0	1	0	1	0	0	0	0	0	0	0	0	1
997	1	73.4438	1	1	0	1	0	0	0	0	0	0	0	0	0
998	0	55.8521	0	2	1	1	1	0	0	0	0	0	0	0	0
999	0	61.0575	5	2	1	1	1	0	0	1	0	0	0	0	1
1000	1	24.2356	2	0	1	1	1	0	0	0	0	0	0	0	1
1001	1	65.2438	1	2	0	1	1	0	0	0	0	0	0	0	0
1002	1	90.5178	1	2	5	1	1	0	0	1	0	0	0	0	1
1003	1	80.3205	2	1	1	1	1	0	0	0	0	0	0	0	1
1004	0	87.3151	0	0	1	1	0	0	0	0	0	1	0	0	1
1005	0	86.4986	2	1	1	1	1	0	0	0	0	0	0	0	0
1006	0	67.6274	2	1	0	1	1	0	0	0	0	0	0	0	1
1007	1	85.7014	5	5		0	0	0	0	1	0	0	0	0	1
1008	1	79.0986	0	2	4	0	1	0	1	0	0	0	1	0	0
1009	0	69.6767	2	0		0	1	0	0	0	0	0	0	0	0
1010	1	89.1096	5	0		0	0	0	0	1	0	0	0	0	1
1011	0	79.2932	2	0	0	0	1	0	0	0	0	0	0	0	0
1012	1	64.0521	1	1	0	1	0	0	0	0	0	0	0	0	0
1013	0	49.263	4	2	2	0	1	0	1	0	0	0	1	0	0
1014	0	77.9014	0	2	0	0	1	0	0	0	0	0	0	0	0
1015	0	57.9151	1	2	1	1	1	0	0	0	0	0	0	0	0
1016	0	90.3096	0	5	0	0	0	0	0	1	0	0	0	0	1
1017	1	84.4356	2	1	1	1	1	0	0	0	0	0	0	0	1
1018	0	79.3479	5	0	2	0	1	0	0	1	0	0	0	0	1
1019	1	84.8521	1	2	2	1	1	0	0	0	0	0	0	0	1
1020	0	73.4082	0	1	1	1	0	0	0	0	0	0	0	0	1
1021	0	75.0877	5	2	5	0	1	0	0	1	0	0	0	0	0
1022	0	90.6795	2	1	0	1	1	0	0	0	0	0	0	0	0
1023	1	76.6192	5	1	1	1	0	0	0	1	0	0	0	0	0
1024	1	69.9973	0	0	1	1	0	0	0	0	0	0	0	0	1
1025	0	75.0164	0	1		1	0	0	0	0	0	0	0	0	0
1026	1	87.2164	2	1	1	1	1	0	0	0	0	0	0	0	1
1027	0	46.211	2	0	0	0	1	0	0	0	0	0	0	0	1
1028	1	34.1014	1	1	1	1	0	0	0	0	0	0	0	0	0
1029	1	83.6959	1	0		1	0	0	0	0	0	0	0	0	0
1030	1	59.2822	4	1		1	0	0	1	0	0	0	0	0	0
1031	0	66.9945	2	0		0	1	0	0	0	0	0	0	0	1
1032	1	66.1918	0	4	0	0	0	0	1	0	0	0	0	0	1
1033	1	92.1068	0	2	0	0	1	0	0	0	0	0	0	0	0
1034	1	66.4301	5	5		0	0	0	0	1	0	0	0	0	1
1035	1	18.0356	0	3	1	1	0	1	0	0	0	0	1	1	1
1036	1	89.1671	1	1	5	1	0	0	0	1	0	0	0	0	1
1037	1	60.874	0	1	0	1	0	0	0	0	0	0	0	0	0
1038	1	79.5918	1	5	5	1	0	0	0	1	0	0	0	0	0
1039	0	75.5425	2	0	1	1	1	0	0	0	0	0	0	0	1
1040	0	81.9068	4	2		0	1	0	1	0	0	0	0	0	1
1041	1	49.274	3	0	1	1	0	1	0	0	1	0	0	0	0
1042	1	81.5096	0	2	1	1	1	0	0	0	0	0	0	0	1
1043	0	64.674	2	2	1	1	1	0	0	0	0	0	0	0	1
1044	0	58.1507	0	2	1	1	1	0	0	0	0	0	0	0	0
1045	0	26.0575	0		0	0	0	0	0	0	0	0	1	1	0
1046	0	75.2658	2	0	5	0	1	0	0	1	0	0	0	0	0
1047	0	68.0986	2	1	0	1	1	0	0	0	0	0	0	0	0
1048	0	82.7973	2	0	1	1	1	0	0	0	0	0	0	0	1
1049	1	72.9479	0	0		0	0	0	0	0	0	0	0	0	0
1050	0	70.2822	0	1	0	1	0	0	0	0	0	0	0	0	1
1051	1	56.1397	0	1	1	1	0	0	0	0	0	0	0	0	1
1052	1	79.1945	2	0	1	1	1	0	0	0	0	0	0	0	1
1053	1	88.0384	0	5	1	1	0	0	0	1	0	0	0	0	0
1054	1	91.789	4	0	4	0	0	0	1	0	0	0	0	0	1
1055	1	53.7397	5	1	1	1	0	0	0	1	0	0	0	0	1
1056	0	16.4932	0	2	1	1	1	0	0	0	0	0	0	0	0
1057	0	47.0356	5	2	2	0	1	0	0	1	0	0	0	0	0
1058	0	84.2493	1	1	1	1	0	0	0	0	0	0	0	0	1
1059	1	68.3425	1	1		1	0	0	0	0	0	0	0	0	1
1060	1	43.3096	0	1		1	0	0	0	0	0	0	0	0	1
1061	1	91.2521	1	0	0	1	0	0	0	0	0	0	0	0	1
1062	0	87.0795	0	3	1	1	0	1	0	0	0	0	0	0	1
1063	1	37.0959	2	1	1	1	1	0	0	0	0	0	0	0	1
1064	0	60.0164	0		1	1	0	0	0	0	0	0	0	0	1
1065	1	91.8932	0	0	1	1	0	0	0	0	0	0	0	0	0
1066	1	80.863	1	0	0	1	0	0	0	0	0	0	0	0	1
1067	1	49.2849	3	2		0	1	1	0	0	1	1	0	0	0
1068	0	66.2384	5		0	0	0	0	0	1	0	0	0	0	1
1069	0	60.5315	1	2	1	1	1	0	0	0	0	0	0	0	1
1070	1	82.4795	1	2	1	1	1	0	0	0	0	0	0	0	1
1071	1	69.4493	2	0		0	1	0	0	0	1	0	0	0	0
1072	0	54.7452	1	2	1	1	1	0	0	0	0	0	0	0	1
1073	0	69.1616	2	5	1	1	1	0	0	1	0	0	0	0	0
1074	0	61.663	0	1	1	1	0	0	0	0	0	0	0	0	0
1075	0	79.8712	0	2	0	0	1	0	0	0	0	0	0	0	0
1076	0	54.1178	1	5	1	1	0	0	0	1	0	0	0	0	1
1077	0	66.2575	2	0	0	0	1	0	0	0	0	0	0	0	1
1078	0	85.4712	0	2		0	1	0	0	0	0	0	0	0	1
1079	1	76.3288	2	0	1	1	1	0	0	0	1	0	0	0	1
1080	1	83.7836	1	1	0	1	0	0	0	0	0	0	0	0	1
1081	1	90.926	0	0	2	0	1	0	0	0	0	0	0	0	0
1082	0	89.063	5	0	1	1	0	0	0	1	0	0	0	0	1
1083	0	42.4849	2	1	0	1	1	0	0	0	0	0	0	0	0
1084	0	68.1233	1	1	1	1	0	0	0	0	0	0	0	0	0
1085	0	65.4301	1	2	4	1	1	0	1	0	0	0	0	0	0
1086	0	67.4932	0	1	4	1	0	0	1	0	0	0	0	0	0
1087	0	49.5041	0	2		0	1	0	0	0	0	0	0	0	0
1088	0	87.4466	2	1	1	1	1	0	0	0	0	0	0	0	0
1089	0	67.7562	5	0	0	0	0	0	0	1	0	0	0	0	0
1090	0	78.6959	0		1	1	0	0	0	0	0	0	0	0	0
1091	1	73.4521	0	2	5	0	1	0	0	1	0	0	0	0	1
1092	0	70.6247	0	0	1	1	0	0	0	0	0	0	0	0	0
1093	0	48.3753	0	2	0	0	1	0	0	0	0	0	0	0	0
1094	0	52.0822	0	0		0	0	0	0	0	0	0	0	0	1
1095	0	66.6904	0	2		0	1	0	0	0	0	0	0	0	1
1096	1	82.0712	0	0	0	0	0	0	0	0	0	0	0	0	0
1097	1	72.4219	5	0	5	0	0	0	0	1	0	0	0	0	1
1098	0	71.5151	1	1	1	1	0	0	0	0	0	0	0	0	1
1099	1	92.1781	5		0	0	0	0	0	1	0	0	0	0	0
1100	1	64.8575	0	1	4	1	0	0	1	0	0	0	0	0	0
1101	0	72.1096	1	5		1	0	0	0	1	0	0	0	0	0
1102	1	94.3699	0	2	1	1	1	0	0	0	0	0	0	0	0
1103	1	81.9973	1		0	1	0	0	0	0	0	0	0	0	0
1104	1	90.1315	2	0	1	1	1	0	0	0	0	0	0	0	1
1105	0	91.137	2	0	2	0	1	0	0	0	0	0	0	0	0
1106	0	51.1781	1	5	4	1	0	0	1	1	0	0	0	0	1
1107	0	70.7973	0	1	1	1	0	0	0	0	0	0	0	0	0
1108	1	68.589	2	5	1	1	1	0	0	1	0	0	0	0	0
1109	0	72.3589	0	1	0	1	0	0	0	0	0	0	0	0	0
1110	1	59.1151	0	1	5	1	0	0	0	1	0	0	0	0	1
1111	0	90.4767	1	1	1	1	0	0	0	0	0	0	0	0	1
1112	1	67.1205	5	0	1	1	0	0	0	1	0	0	0	0	1
1113	0	82.4904	4	0		0	0	0	1	0	0	0	0	0	1
1114	1	84.6904	1	1	0	1	0	0	0	0	0	0	0	0	1
1115	0	72.5178	5	0	0	0	0	0	0	1	0	0	0	0	1
1116	0	86.3123	2	2	0	0	1	0	0	0	0	0	0	0	0
1117	0	86.0274	1	3	4	1	0	1	1	0	0	0	0	0	0
1118	1	81.0575	0	2	0	0	1	0	0	0	0	0	0	0	1
1119	1	76.6274	0	0	1	1	0	0	0	0	0	0	0	0	0
1120	0	68.1014	4	1	1	1	0	0	1	0	0	0	0	0	0
1121	1	85.7973	0	1	0	1	0	0	0	0	0	0	0	0	0
1122	0	63.337	0	1	0	1	0	0	0	0	0	0	0	0	1
1123	0	93.0466	1	4	1	1	0	0	1	0	0	0	0	0	1
1124	1	63.137	0	5	0	0	0	0	0	1	0	0	0	0	0
1125	0	82.0548	0	0	1	1	0	0	0	0	0	0	0	0	0
1126	0	70.7233	2	2	1	1	1	0	0	0	0	0	0	0	0
1127	0	72.9425	1	5		1	0	0	0	1	1	0	0	0	0
1128	0	71.9041	4	4	1	1	0	0	1	0	0	0	0	0	0
1129	0	88.2575	0	0		0	0	0	0	0	0	0	0	0	0
1130	0	29.8521	0	1		1	0	0	0	0	0	0	0	0	0
1131	0	70.6685	0	1		1	0	0	0	0	0	0	0	0	1
1132	0	75.6027	1	0		1	0	0	0	0	0	0	0	0	0
1133	0	67.1342	2	1	0	1	1	0	0	0	0	0	0	0	1
1134	1	89.5397	1	0	1	1	0	0	0	0	0	0	0	0	0
1135	1	69.6986	0	1		1	0	0	0	0	0	0	0	0	1
1136	0	64.0658	2	0	2	0	1	0	0	0	0	0	0	0	1
1137	1	94	5	0	0	0	0	0	0	1	0	0	0	0	1
1138	0	64.4712	5	1	4	1	0	0	1	1	0	0	1	0	1
1139	0	47.6219	3	1	0	1	0	1	0	0	0	0	1	1	1
1140	0	57.2411	0		2	0	1	0	0	0	0	0	0	0	1
1141	1	75.9918	5	2	4	0	1	0	1	1	0	0	0	0	0
1142	1	90.2247	2	2	0	0	1	0	0	0	0	0	0	0	0
1143	0	64.3753	1		0	1	0	0	0	0	1	0	0	0	0
1144	0	85.1699	5	4	0	0	0	0	1	1	0	0	0	0	1
1145	1	45.9945	0	2	5	0	1	0	0	1	0	0	0	0	1
1146	0	60.4548	5	0	1	1	0	0	0	1	0	0	0	0	0
1147	1	72.7534	0	1	0	1	0	0	0	0	0	0	0	0	1
1148	0	79.3123	4	0	1	1	0	0	1	0	0	0	0	0	0
1149	0	72.5151	1		1	1	0	0	0	0	0	0	0	0	1
1150	1	51.3452	5	0		0	0	0	0	1	0	0	0	0	1
1151	1	76.3041	2	1	1	1	1	0	0	0	0	0	0	0	1
1152	1	72.1123	1	2	1	1	1	0	0	0	0	0	0	0	1
1153	0	79.8521	2	2	0	0	1	0	0	0	0	0	0	0	1
1154	1	75.1452	0	4		0	0	0	1	0	0	0	0	0	0
1155	1	78.5534	5	1	2	1	1	0	0	1	0	0	0	0	1
1156	0	52.6932	5	1	0	1	0	0	0	1	0	0	0	0	1
1157	1	86.6027	1	1	1	1	0	0	0	0	0	0	0	0	0
1158	1	77.9397	2	0	0	0	1	0	0	0	0	0	0	0	1
1159	0	73.9479	5	5	1	1	0	0	0	1	0	0	0	0	1
1160	0	80.1836	1	1	5	1	0	0	0	1	0	0	0	0	0
1161	1	74.0164	0	0	1	1	0	0	0	0	0	0	1	0	0
1162	1	81.8164	0	4	1	1	0	0	1	0	1	1	0	0	1
1163	0	86.7233	0	1	0	1	0	0	0	0	0	0	0	0	1
1164	0	71.9781	0	1	0	1	0	0	0	0	0	0	0	0	0
1165	1	84.6877	2	1		1	1	0	0	0	0	0	0	0	1
1166	0	66.737	2	0	0	0	1	0	0	0	0	0	0	0	0
1167	0	88.9644	5		0	0	0	0	0	1	0	0	0	0	1
1168	0	37.5452	4	0		0	0	0	1	0	0	0	0	0	0
1169	1	83.3315	2	2	0	0	1	0	0	0	0	0	0	0	1
1170	0	67.2904	0	1		1	0	0	0	0	0	0	0	0	0
1171	1	76.3808	5	1	1	1	0	0	0	1	0	0	0	0	1
1172	1	75.8329	2	0		0	1	0	0	0	0	0	0	0	1
1173	0	46.5562	3	1	0	1	0	1	0	0	0	0	0	0	1
1174	1	88.9151	0	1	2	1	1	0	0	0	0	0	0	0	1
1175	1	74.0603	0	1	1	1	0	0	0	0	0	0	1	0	1
1176	1	83.9014	0	1	1	1	0	0	0	0	0	0	0	0	1
1177	0	49.5151	0	1	1	1	0	0	0	0	0	0	0	0	0
1178	1	72.6904	1	0	0	1	0	0	0	0	0	0	0	0	0
1179	1	69.0329	5			0	0	0	0	1	0	0	0	0	1
1180	0	63.1973	5	0	2	0	1	0	0	1	0	0	0	0	1
1181	0	19.1014	0	2	2	0	1	0	0	0	0	0	0	0	0
1182	0	89.6082	4	2		0	1	0	1	0	0	0	0	0	0
1183	1	55.6548	5	0	5	0	0	0	0	1	0	0	1	0	0
1184	1	74.463	1	1	2	1	1	0	0	0	0	0	0	0	0
1185	0	66.6767	2	0	2	0	1	0	0	0	0	0	0	0	1
1186	0	85.3644	0	0	1	1	0	0	0	0	0	0	0	0	0
1187	1	54.2219	0	1	2	1	1	0	0	0	1	0	0	0	0
1188	1	75.0164	0	0		0	0	0	0	0	0	0	0	0	0
1189	0	73.6932	0	1	2	1	1	0	0	0	0	0	0	0	1
1190	1	91.5616	1	2		1	1	0	0	0	0	0	0	0	0
1191	1	42.389	0	2		0	1	0	0	0	0	0	0	0	1
1192	1	69.4904	2	1	4	1	1	0	1	0	0	0	0	0	1
1193	1	92.9918	1	1	0	1	0	0	0	0	0	0	0	0	0
1194	1	86.4575	5	2	0	0	1	0	0	1	0	0	0	0	1
1195	1	82.1644	2	3	1	1	1	1	0	0	0	0	0	0	0
1196	0	80.3753	0	0	1	1	0	0	0	0	1	0	0	0	1
1197	0	73.2164	4	1	1	1	0	0	1	0	0	0	0	0	1
1198	1	88.1726	0	2	0	0	1	0	0	0	0	0	0	0	0
1199	0	52.4548	0	2	2	0	1	0	0	0	0	0	1	0	0
1200	1	90.2548	1	0		1	0	0	0	0	0	0	0	0	0
1201	1	69.0575	5	1		1	0	0	0	1	0	0	0	0	0
1202	1	92.5507	1	1		1	0	0	0	0	0	0	0	0	1
1203	1	37.3589	5	5	5	0	0	0	0	1	0	0	0	0	0
1204	1	72.5068	0	5	5	0	0	0	0	1	0	0	0	0	0
1205	0	70.3534	0	1	1	1	0	0	0	0	0	0	0	0	0
1206	0	77.9753	1	1		1	0	0	0	0	0	0	1	0	0
1207	1	35.9973	0	2	2	0	1	0	0	0	0	0	0	0	1
1208	0	80.3014	5	2	0	0	1	0	0	1	0	0	0	0	0
1209	1	67.6575	0	0	2	0	1	0	0	0	0	0	0	0	0
1210	1	59.4575	5	2		0	1	0	0	1	0	0	0	0	0
1211	1	68.4137	1	2	0	1	1	0	0	0	0	0	0	0	0
1212	0	69.8329	2	2	0	0	1	0	0	0	0	0	0	0	0
1213	0	58.3397	5	0	0	0	0	0	0	1	0	0	0	0	1
1214	0	80.4521	0	1		1	0	0	0	0	0	0	1	0	0
1215	1	38.6027	0	1	0	1	0	0	0	0	1	0	0	0	0
1216	1	29.4411	0	4	5	0	0	0	1	1	0	0	0	0	0
1217	0	73.2822	2	2	0	0	1	0	0	0	1	0	0	0	1
1218	0	86.0027	2	0	5	0	1	0	0	1	1	0	1	0	0
1219	0	58.3918	0	0	0	0	0	0	0	0	0	0	0	0	1
1220	1	74.8767	2	1	4	1	1	0	1	0	0	0	0	0	0
1221	1	92.9123	0	1	0	1	0	0	0	0	0	0	0	0	0
1222	1	66.5151	5	0		0	0	0	0	1	0	0	0	0	1
1223	0	70.5014	5	0	5	0	0	0	0	1	0	0	0	0	1
1224	1	65.8904	3	0		0	0	1	0	0	0	0	0	0	1
1225	0	50.4712	0	0	0	0	0	0	0	0	0	0	0	0	1
1226	0	68.1699	2	0	0	0	1	0	0	0	0	0	0	0	0
1227	0	40.1671	0	1	1	1	0	0	0	0	0	0	0	0	1
1228	0	79.9452	2	2	4	0	1	0	1	0	0	0	0	0	0
1229	0	51.3068	1	0	2	1	1	0	0	0	0	0	0	0	1
1230	0	35.4493	0	0		0	0	0	0	0	0	1	0	0	1
1231	1	92.4521	1	1	5	1	0	0	0	1	0	0	1	0	0
1232	1	85.011	0	1	0	1	0	0	0	0	0	0	0	0	1
1233	1	89.0192	1	0	1	1	0	0	0	0	0	0	0	0	1
1234	1	94.0603	1			1	0	0	0	0	0	0	0	0	1
1235	1	90.7589	0	1		1	0	0	0	0	0	0	0	0	0
1236	0	73.3233	1	2	5	1	1	0	0	1	0	0	0	0	1
1237	0	83.4247	2	0	4	0	1	0	1	0	0	0	0	0	0
1238	1	85.4795	4	0	1	1	0	0	1	0	0	0	0	0	0
1239	1	76.0356	0	1	2	1	1	0	0	0	0	0	0	0	0
1240	0	46.3589	5			0	0	0	0	1	0	0	0	0	1
1241	0	61.526	0	2		0	1	0	0	0	0	0	0	0	1
1242	0	85.4055	1		1	1	0	0	0	0	0	0	0	0	1
1243	0	78.4356	1	1	4	1	0	0	1	0	0	0	0	0	0
1244	0	58.6082	0	0	1	1	0	0	0	0	0	0	0	0	0
1245	0	67.2	0	3	4	0	0	1	1	0	0	1	0	0	1
1246	0	58.274	0	0	1	1	0	0	0	0	0	0	0	0	1
1247	0	69.8219	2	1		1	1	0	0	0	0	0	0	0	0
1248	0	19.1397	0	1	0	1	0	0	0	0	0	0	0	0	0
1249	0	28.1507	0	0	1	1	0	0	0	0	0	0	0	0	1
1250	0	76.3178	0	2	0	0	1	0	0	0	0	0	0	0	1
1251	0	31.4493	0	2	1	1	1	0	0	0	0	0	0	0	0
1252	0	66.3644	2	1		1	1	0	0	0	1	0	0	0	0
1253	0	50.0575	2	1	0	1	1	0	0	0	0	0	0	0	1
1254	0	60.2575	0	5		0	0	0	0	1	0	0	0	0	0
1255	0	43.9123	0	0	0	0	0	0	0	0	0	0	0	0	1
1256	0	66.6712	1	0	1	1	0	0	0	0	0	0	1	1	1
1257	1	75.9863	0	1	0	1	0	0	0	0	0	0	0	0	0
1258	0	72.4247	1	5	0	1	0	0	0	1	0	0	0	0	1
1259	1	91.726	0	1	0	1	0	0	0	0	0	0	0	0	1
1260	0	74.2	5	2	0	0	1	0	0	1	0	0	0	0	0
1261	1	84.2685	0	3	0	0	0	1	0	0	0	0	0	0	1
1262	0	38.474	0	0	1	1	0	0	0	0	0	1	0	0	1
1263	0	55.7808	0	1	1	1	0	0	0	0	0	0	0	0	0
1264	1	89.7068	2	2		0	1	0	0	0	0	0	0	0	0
1265	0	73.6712	0	0	2	0	1	0	0	0	0	0	0	0	1
1266	0	74.6219	0	0		0	0	0	0	0	0	0	0	0	0
1267	0	79.8795	0	5	1	1	0	0	0	1	0	0	0	0	1
1268	1	65.1096	1	5	5	1	0	0	0	1	0	0	0	0	0
1269	0	92.0301	2	5		0	1	0	0	1	0	0	0	0	1
1270	1	85.0959	1	0	1	1	0	0	0	0	0	0	0	0	1
1271	0	80.6247	1	2	1	1	1	0	0	0	0	0	0	0	1
1272	0	81.6575	1	1		1	0	0	0	0	0	0	0	0	0
1273	1	67.0192	5	2	2	0	1	0	0	1	0	0	0	0	1
1274	1	94.989	1	0		1	0	0	0	0	0	0	0	0	1
1275	1	65.6521	2	1	5	1	1	0	0	1	0	0	0	0	1
1276	1	89.7123	0	1	5	1	0	0	0	1	1	0	0	0	1
1277	1	73.9973	1	2	0	1	1	0	0	0	0	0	0	0	0
1278	1	92.5425	1	5	0	1	0	0	0	1	0	0	0	0	0
1279	0	84.7178	5	0	0	0	0	0	0	1	0	0	0	0	0
1280	1	46.5534	3	2	4	0	1	1	1	0	0	0	0	0	1
1281	0	81.3562	5	2	2	0	1	0	0	1	0	0	0	0	0
1282	0	81.0329	1	1	0	1	0	0	0	0	0	0	0	0	0
1283	0	84.5945	1	4		1	0	0	1	0	0	0	0	0	1
1284	1	78.4082	5	2	1	1	1	0	0	1	0	0	0	0	0
1285	1	54.3644	5	2	1	1	1	0	0	1	0	0	0	0	0
1286	1	82.3726	1	0	0	1	0	0	0	0	0	0	0	0	1
1287	1	77.726	2	2		0	1	0	0	0	1	1	0	0	0
1288	0	79.7699	0	1	1	1	0	0	0	0	0	0	0	0	1
1289	1	56.337	1	5		1	0	0	0	1	0	0	0	0	1
1290	1	62.9151	0	0	0	0	0	0	0	0	0	0	0	0	1
1291	0	73.4959	5	2	2	0	1	0	0	1	0	0	0	0	0
1292	1	59.5178	2	0	1	1	1	0	0	0	0	0	0	0	1
1293	0	79.5288	2	2	2	0	1	0	0	0	0	0	0	0	0
1294	1	61.8411	0	2	1	1	1	0	0	0	0	0	0	0	1
1295	1	40.2384	5	5		0	0	0	0	1	0	0	0	0	0
1296	0	70.7644	0	3		0	0	1	0	0	0	0	0	0	0
1297	1	83.0767	5	2	0	0	1	0	0	1	0	0	0	0	0
1298	0	30.4603	0	3		0	0	1	0	0	1	1	0	0	1
1299	0	94.1973	5	1	5	1	0	0	0	1	0	0	0	0	1
1300	1	84.8027	1	0		1	0	0	0	0	0	0	0	0	0
1301	1	39.6301	1	1		1	0	0	0	0	1	0	0	0	0
1302	0	69.0082	0	4	5	0	0	0	1	1	0	0	0	0	0
1303	0	76.611	0	1	0	1	0	0	0	0	0	1	0	0	0
1304	0	68.9041	2	1	0	1	1	0	0	0	0	0	0	0	1
1305	1	49.4658	0	1	0	1	0	0	0	0	1	1	0	0	1
1306	0	86.4849	0	2	5	0	1	0	0	1	0	0	0	0	1
1307	0	91.0849	1	5	1	1	0	0	0	1	0	0	0	0	0
1308	1	63.9644	1	2	4	1	1	0	1	0	0	0	0	0	0
1309	0	52.211	0	2	0	0	1	0	0	0	0	0	0	0	0
1310	0	70.1808	2	0	2	0	1	0	0	0	0	0	0	0	0
1311	1	73.1671	5	0	0	0	0	0	0	1	0	0	0	0	1
1312	0	64.9973	2	1		1	1	0	0	0	0	0	1	1	0
1313	1	66.6027	3	1	0	1	0	1	0	0	0	0	0	0	1
1314	0	80.9863	1	0		1	0	0	0	0	0	0	0	0	1
1315	0	71.0795	1		1	1	0	0	0	0	0	0	0	0	1
1316	1	59.7096	0	0	1	1	0	0	0	0	0	0	0	0	1
1317	1	81.2959	2	5	2	0	1	0	0	1	0	0	1	0	1
1318	1	81.8822	1	1	0	1	0	0	0	0	0	0	0	0	0
1319	1	94.1671	0	0	1	1	0	0	0	0	0	0	0	0	0
1320	1	91.7644	2	4		0	1	0	1	0	0	1	0	0	1
1321	1	82.1178	0	1	0	1	0	0	0	0	0	0	0	0	1
1322	1	32.6521	4	1	1	1	0	0	1	0	0	0	0	0	1
1323	0	73.0712	2	2	1	1	1	0	0	0	0	0	0	0	1
1324	0	81.3068	0	0	1	1	0	0	0	0	0	0	0	0	1
1325	0	89.6356	2	0	0	0	1	0	0	0	0	0	1	0	0
1326	1	67.1644	5	0		0	0	0	0	1	0	0	0	0	0
1327	0	65.7507	1	1	1	1	0	0	0	0	0	0	0	0	0
1328	1	82.2164	1	0	0	1	0	0	0	0	0	0	0	0	1
1329	1	48.7096	5	2	5	0	1	0	0	1	0	0	0	0	0
1330	1	88.9233	5	1	0	1	0	0	0	1	0	0	0	0	0
1331	1	67.0658	5	2	2	0	1	0	0	1	0	0	0	0	0
1332	1	87.3096	2	1	0	1	1	0	0	0	1	0	0	0	0
1333	1	78.0712	1	1	0	1	0	0	0	0	0	0	0	0	1
1334	0	41.6795	1	0	0	1	0	0	0	0	0	0	0	0	0
1335	1	63.2247	1	0	1	1	0	0	0	0	0	0	0	0	0
1336	1	49.0192	1	5	1	1	0	0	0	1	0	0	0	0	0
1337	0	80.2877	1	0	1	1	0	0	0	0	0	0	0	0	1
1338	1	70.8822	0		0	0	0	0	0	0	0	1	0	0	1
1339	0	74.7452	5	5	1	1	0	0	0	1	0	0	0	0	1
1340	0	66.063	2	1	0	1	1	0	0	0	0	0	0	0	0
1341	1	84.6055	0	1	0	1	0	0	0	0	0	0	0	0	1
1342	0	88.3041	0	1		1	0	0	0	0	0	0	1	0	0
1343	0	71.4	5	1	0	1	0	0	0	1	0	0	0	0	1
1344	1	86.6164	1	0	0	1	0	0	0	0	0	0	0	0	1
1345	0	71.1973	1	2	0	1	1	0	0	0	0	0	0	0	1
1346	1	73.0932	1	0		1	0	0	0	0	0	0	0	0	1
1347	0	72.9534	5	5	2	0	1	0	0	1	0	0	0	0	0
1348	0	71.6548	1	0		1	0	0	0	0	0	0	0	0	0
1349	0	67.5781	0	1	2	1	1	0	0	0	0	0	0	0	0
1350	1	59.5397	5	5	4	0	0	0	1	1	1	0	0	0	0
1351	1	84.3808	1	0	5	1	0	0	0	1	0	0	1	1	0
1352	1	75.1205	0	1	1	1	0	0	0	0	0	0	0	0	0
1353	1	82.0712	0	0		0	0	0	0	0	0	0	0	0	1
1354	1	69.274	5	1	2	1	1	0	0	1	0	0	0	0	0
1355	0	19.2137	0	0		0	0	0	0	0	0	0	0	0	0
1356	1	69.2685	1	1	1	1	0	0	0	0	0	0	0	0	1
1357	1	94.4849	2	2	0	0	1	0	0	0	0	0	0	0	1
1358	0	69.3041	5	0	1	1	0	0	0	1	0	0	0	0	1
1359	0	86.3014	0	0	2	0	1	0	0	0	0	0	0	0	0
1360	0	68.1425	5	5	2	0	1	0	0	1	0	0	0	0	0
1361	0	39.6411	2	3	2	0	1	1	0	0	0	0	0	0	0
1362	0	74.1562	0	1	4	1	0	0	1	0	0	0	0	0	0
1363	1	89.9699	1	2		1	1	0	0	0	0	0	1	0	1
1364	1	89.3699	1	0	0	1	0	0	0	0	0	0	1	0	0
1365	1	87.6712	1	1	1	1	0	0	0	0	0	0	0	0	1
1366	0	35.726	3	0		0	0	1	0	0	0	0	0	0	1
1367	0	56.7315	0	1	2	1	1	0	0	0	0	0	0	0	0
1368	1	98	0	1	5	1	0	0	0	1	0	0	0	0	1
1369	1	82.4137	1	0		1	0	0	0	0	0	0	0	0	1
1370	1	82	1		0	1	0	0	0	0	0	0	0	0	1
1371	1	92.0904	1	5	0	1	0	0	0	1	0	0	0	0	1
1372	0	75.2466	2	1	1	1	1	0	0	0	0	0	0	0	1
1373	0	39.3534	2	0	1	1	1	0	0	0	0	0	0	0	1
1374	1	61.7945	3	0		0	0	1	0	0	0	0	1	0	0
1375	1	69.011	1			1	0	0	0	0	0	0	0	0	0
1376	1	50.2795	2	0	2	0	1	0	0	0	0	0	0	0	0
1377	1	71.526	0	0	1	1	0	0	0	0	0	0	0	0	0
1378	1	82.8877	1	1		1	0	0	0	0	0	0	0	0	1
1379	1	86.737	1	0	1	1	0	0	0	0	0	0	0	0	1
1380	0	69.8849	0	0	0	0	0	0	0	0	0	0	0	0	1
1381	0	72.4493	0	0		0	0	0	0	0	0	0	1	1	0
1382	0	29.1918	0	1	4	1	0	0	1	0	0	0	0	0	0
1383	0	25.926	1	2		1	1	0	0	0	0	0	0	0	1
1384	0	51.2137	0	1	0	1	0	0	0	0	1	0	0	0	0
1385	0	78.737	2	0	2	0	1	0	0	0	0	0	0	0	1
1386	1	65.2603	0	0		0	0	0	0	0	0	0	0	0	1
1387	1	92.9616	2	2	0	0	1	0	0	0	0	0	0	0	1
1388	1	81.737	1	1	1	1	0	0	0	0	0	0	0	0	0
1389	0	65.7616	0	2	1	1	1	0	0	0	0	0	0	0	0
1390	0	56.7507	0	0	0	0	0	0	0	0	0	0	0	0	1
1391	0	65.7479	0	1	2	1	1	0	0	0	0	0	0	0	0
1392	0	67.4055	0	3	0	0	0	1	0	0	0	0	0	0	0
1393	0	88.4055	0	2		0	1	0	0	0	0	0	0	0	0
1394	0	85.326	2		2	0	1	0	0	0	0	0	1	0	0
1395	0	82.1452	1	1	2	1	1	0	0	0	0	0	0	0	0
1396	0	69.4082	3	0	1	1	0	1	0	0	0	0	0	0	1
1397	1	43.4219	0	0	0	0	0	0	0	0	0	0	0	0	1
1398	0	72.3945	5	0	1	1	0	0	0	1	0	0	0	0	0
1399	1	89.1808	1	0	0	1	0	0	0	0	0	0	0	0	1
1400	0	69.0685	2	1	0	1	1	0	0	0	0	0	0	0	0
1401	1	66.9562	2	0		0	1	0	0	0	0	0	0	0	0
1402	0	85.3452	0	1	1	1	0	0	0	0	0	0	0	0	1
1403	0	73.8548	2	0		0	1	0	0	0	1	0	0	0	0
1404	0	71.1342	0	2	0	0	1	0	0	0	0	0	0	0	1
1405	0	64.7233	2	0	4	0	1	0	1	0	0	0	0	0	1
1406	1	83.7726	1	0	1	1	0	0	0	0	0	0	0	0	1
1407	1	86.7315	0	1	0	1	0	0	0	0	0	0	0	0	0
1408	1	75.8822	1	0	4	1	0	0	1	0	0	0	0	0	0
1409	1	54.7452	2	2	1	1	1	0	0	0	0	0	0	0	1
1410	1	85.5918	1		0	1	0	0	0	0	0	0	0	0	0
1411	0	71.5397	2	2	1	1	1	0	0	0	0	0	1	0	1
1412	1	86.1068	1	1	1	1	0	0	0	0	0	0	0	0	1
1413	1	91.3397	1	1	2	1	1	0	0	0	0	0	0	0	0
1414	1	68.4658	2	0		0	1	0	0	0	0	0	0	0	1
1415	1	80.9096	1		2	1	1	0	0	0	0	0	0	0	0
1416	1	82.6767	1	0	0	1	0	0	0	0	0	0	0	0	0
1417	1	90.2685	2	2	0	0	1	0	0	0	0	0	0	0	1
1418	1	83.0822	1	0	5	1	0	0	0	1	0	1	0	0	1
1419	0	27.7096	0	1	0	1	0	0	0	0	0	0	0	0	1
1420	1	72.0082	2	1		1	1	0	0	0	0	0	0	0	1
1421	0	68.9425	0	2	0	0	1	0	0	0	0	0	0	0	1
1422	0	44.0192	0	1	1	1	0	0	0	0	0	0	0	0	1
1423	1	98.0356	2	2	2	0	1	0	0	0	0	0	0	0	1
1424	0	71.3863	0	2	0	0	1	0	0	0	0	0	0	0	0
1425	0	82.8027	5	1	0	1	0	0	0	1	0	0	0	0	0
1426	1	44.9753	0	2	0	0	1	0	0	0	0	0	0	0	0
1427	1	49.5178	2	4	1	1	1	0	1	0	0	0	0	0	1
1428	0	70.5507	0	4	2	0	1	0	1	0	0	0	0	0	1
1429	0	78.0493	1	1	1	1	0	0	0	0	0	0	0	0	1
1430	1	89.6822	0	1		1	0	0	0	0	0	0	0	0	0
1431	0	65.4438	2			0	1	0	0	0	0	0	0	0	0
1432	0	83.7425	1	0	0	1	0	0	0	0	0	0	0	0	1
1433	0	84.2	1	0	2	1	1	0	0	0	0	0	1	0	1
1434	0	72.1452	0	5	4	0	0	0	1	1	1	0	0	0	0
1435	0	15.5425	3	1		1	0	1	0	0	0	0	0	0	1
1436	0	18.3973	2	0	1	1	1	0	0	0	0	0	0	0	1
1437	1	87.0959	1		2	1	1	0	0	0	0	0	0	0	1
1438	1	90.8548	1	1	1	1	0	0	0	0	1	0	1	0	0
1439	1	44.3781	0	0	2	0	1	0	0	0	0	0	0	0	0
1440	0	74.5836	0	1	1	1	0	0	0	0	1	0	0	0	0
1441	1	72.1068	1	0	0	1	0	0	0	0	0	0	0	0	0
1442	1	92.4795	1		0	1	0	0	0	0	0	0	1	1	1
1443	0	79.8548	2		4	0	1	0	1	0	0	0	0	0	0
1444	1	57.2411	1		0	1	0	0	0	0	0	0	0	0	1
1445	1	67.8685	1	4	1	1	0	0	1	0	0	0	0	0	0
1446	0	73.6795	1	1	0	1	0	0	0	0	0	0	0	0	1
1447	0	75.8055	4	1	1	1	0	0	1	0	0	0	0	0	0
1448	1	64.5562	0	0	5	0	0	0	0	1	0	0	0	0	1
1449	1	48.3589	0	0	1	1	0	0	0	0	0	0	0	0	0
1450	1	78.8849	5	1	1	1	0	0	0	1	0	0	0	0	1
1451	1	49.5616	4	1	0	1	0	0	1	0	0	0	0	0	1
1452	0	65.7863	0	1	5	1	0	0	0	1	0	0	0	0	0
1453	0	88.7151	1	0	0	1	0	0	0	0	0	0	0	0	0
1454	1	83.6493	1	5	1	1	0	0	0	1	0	0	0	0	0
1455	0	33.6329	1	1	1	1	0	0	0	0	0	0	0	0	0
1456	1	67.5096	5	2	0	0	1	0	0	1	0	0	0	0	0
1457	0	70.1315	0	1	1	1	0	0	0	0	0	0	0	0	0
1458	1	85.3425	1	0	0	1	0	0	0	0	0	0	1	0	0
1459	0	63.9123	0	1	2	1	1	0	0	0	0	0	0	0	1
1460	1	63.8795	2	0	1	1	1	0	0	0	0	0	0	0	1
1461	1	74.8712	2	1	0	1	1	0	0	0	0	0	0	0	0
1462	1	80.389	1	1	1	1	0	0	0	0	0	0	0	0	0
1463	0	68.7014	0	0	1	1	0	0	0	0	1	0	0	0	1
1464	1	75.3425	0	3	1	1	0	1	0	0	0	0	0	0	0
1465	0	88.4247	2	0	1	1	1	0	0	0	0	0	1	1	0
1466	0	86.9616	1	5	0	1	0	0	0	1	0	0	0	0	1
1467	1	74.3808	0	1	0	1	0	0	0	0	0	0	1	0	0
1468	0	85.3726	4	5	2	0	1	0	1	1	0	0	0	0	0
1469	0	87.0329	2	5	2	0	1	0	0	1	0	0	0	0	0
1470	0	45.2575	1	0	0	1	0	0	0	0	0	0	0	0	1
1471	1	77.4274	1	0	0	1	0	0	0	0	0	0	0	0	0
1472	0	83.5233	1	0	1	1	0	0	0	0	0	0	0	0	1
1473	0	51.0521	2	1	4	1	1	0	1	0	0	0	0	0	0
1474	0	17.0548	0	0		0	0	0	0	0	0	0	0	0	1
1475	1	44.0658	2	2		0	1	0	0	0	0	0	0	0	1
1476	1	86.1863	0	1		1	0	0	0	0	1	0	0	0	0
1477	1	73.1534	0	1	0	1	0	0	0	0	0	0	0	0	1
1478	0	77.8548	0	2	0	0	1	0	0	0	0	0	1	1	0
1479	0	82.1288	2	4		0	1	0	1	0	0	0	0	0	0
1480	1	81.789	4	2	5	0	1	0	1	1	0	0	0	0	0
1481	1	39.7452	1	0		1	0	0	0	0	0	0	0	0	1
1482	0	58.2384	0	1		1	0	0	0	0	0	0	0	0	1
1483	0	82.2438	0	0	2	0	1	0	0	0	0	0	0	0	0
1484	1	55.474	1	1	0	1	0	0	0	0	0	0	0	0	0
1485	0	84.2356	2	2	0	0	1	0	0	0	0	0	0	0	1
1486	0	58.1589	1	2		1	1	0	0	0	0	0	0	0	0
1487	0	61.474	0	1	0	1	0	0	0	0	0	0	0	0	0
1488	0	86.0493	2	0		0	1	0	0	0	0	0	0	0	0
1489	0	74.4082	1	2	2	1	1	0	0	0	0	0	0	0	0
1490	0	53.5644	2	0	0	0	1	0	0	0	0	0	0	0	0
1491	1	77.7041	1	0	0	1	0	0	0	0	0	0	0	0	1
1492	1	84.4959	0	1	0	1	0	0	0	0	0	0	0	0	0
1493	1	91.9753	1	2	1	1	1	0	0	0	1	0	0	0	1
1494	0	76.189	0	1	0	1	0	0	0	0	0	0	0	0	0
1495	1	66.7205	0	1	1	1	0	0	0	0	0	0	0	0	1
1496	1	68.5178	2		0	0	1	0	0	0	0	0	0	0	0
1497	1	66.3699	1	5	0	1	0	0	0	1	0	0	0	0	0
1498	1	87.1288	0	3		0	0	1	0	0	0	0	0	0	1
1499	1	35.5808	3	1	1	1	0	1	0	0	0	0	0	0	1
1500	1	91.4959	0	0		0	0	0	0	0	0	0	0	0	1
1501	1	71.7123	0	0		0	0	0	0	0	0	0	0	0	0
1502	1	59.4137	2	2	0	0	1	0	0	0	0	0	0	0	0
1503	0	49.6356	1		2	1	1	0	0	0	0	0	0	0	0
1504	0	66.4247	0	0	1	1	0	0	0	0	0	0	0	0	1
1505	1	56.8164	0	0	1	1	0	0	0	0	0	0	0	0	1
1506	0	55.9918	0	1	1	1	0	0	0	0	0	0	0	0	0
1507	1	90.5863	2	5	2	0	1	0	0	1	0	0	0	0	1
1508	0	69.1452	2	2	0	0	1	0	0	0	0	0	0	0	1
1509	1	75.6986	1	1	1	1	0	0	0	0	0	0	0	0	1
1510	1	82.3315	1	0	2	1	1	0	0	0	0	0	0	0	1
1511	1	95.537	2	1	5	1	1	0	0	1	0	0	0	0	1
1512	0	54.2986	0	1	0	1	0	0	0	0	0	0	0	0	0
1513	0	23.4767	0	2	1	1	1	0	0	0	0	0	0	0	1
1514	0	34.7014	1	4	1	1	0	0	1	0	0	0	0	0	0
1515	0	80.1233	1		0	1	0	0	0	0	0	0	0	0	1
1516	0	62.7945	5	2		0	1	0	0	1	0	0	0	0	1
1517	0	60.9342	1	2	1	1	1	0	0	0	0	0	0	0	0
1518	0	49.7836	0	1	0	1	0	0	0	0	0	0	0	0	0
1519	0	60.7068	0	5		0	0	0	0	1	0	0	0	0	0
1520	0	58.2877	1			1	0	0	0	0	0	0	0	0	0
1521	0	66.9041	2		2	0	1	0	0	0	0	0	0	0	1
1522	0	56.4767	0	1	2	1	1	0	0	0	0	0	1	1	0
1523	1	76.8548	1	4	0	1	0	0	1	0	0	0	0	0	0
1524	0	89.9616	2	1	1	1	1	0	0	0	0	0	0	0	0
1525	0	68.5699	0	0	4	0	0	0	1	0	0	0	0	0	1
1526	1	50.3233	0	2	4	0	1	0	1	0	0	0	0	0	1
1527	1	45.8959	3	1	0	1	0	1	0	0	0	0	0	0	1
1528	0	61.8137	1	0	1	1	0	0	0	0	0	0	0	0	0
1529	1	71.2438	0	1	1	1	0	0	0	0	0	0	0	0	0
1530	1	87.7918	4	0	1	1	0	0	1	0	0	0	0	0	0
1531	1	85.9671	0	2	2	0	1	0	0	0	0	0	0	0	1
1532	1	71.9014	1	0		1	0	0	0	0	0	0	0	0	1
1533	1	90.2027	1	0	2	1	1	0	0	0	0	0	0	0	1
1534	1	86.8986	1	1	4	1	0	0	1	0	0	0	1	0	0
1535	1	86.2137	1	1	2	1	1	0	0	0	0	0	1	0	0
1536	1	85.474	1	0	0	1	0	0	0	0	0	0	0	0	1
1537	0	25.0986	0		0	0	0	0	0	0	0	0	0	0	1
1538	0	74.2301	2	2	1	1	1	0	0	0	0	0	0	0	0
1539	1	92.7205	4	0	0	0	0	0	1	0	0	0	0	0	0
1540	1	16.6219	3	1	0	1	0	1	0	0	0	0	0	0	1
1541	1	64.0329	1	3	1	1	0	1	0	0	0	0	0	0	1
1542	1	61.3096	0	2	0	0	1	0	0	0	0	0	0	0	1
1543	0	78.8192	1			1	0	0	0	0	0	0	0	0	0
1544	1	78.7233	2	2		0	1	0	0	0	0	0	0	0	0
1545	1	84.1342	2	5	5	0	1	0	0	1	0	0	0	0	0
1546	0	60.9534	5	1		1	0	0	0	1	0	0	0	0	1
1547	1	55.3342	2	0		0	1	0	0	0	0	0	0	0	0
1548	0	78.1014	1	1	0	1	0	0	0	0	0	0	0	0	1
1549	0	47.4055	0	4	1	1	0	0	1	0	0	0	1	1	0
1550	1	71.7781	0	2	1	1	1	0	0	0	0	0	0	0	1
1551	0	80.8795	5	5	0	0	0	0	0	1	0	0	0	0	1
1552	1	63.6329	5	1	0	1	0	0	0	1	0	0	0	0	0
1553	0	89.7123	2	2	0	0	1	0	0	0	0	0	0	0	1
1554	0	65.4685	0	0	2	0	1	0	0	0	0	0	0	0	1
1555	1	86.2219	2	2		0	1	0	0	0	0	0	0	0	1
1556	1	75.6027	0	5		0	0	0	0	1	0	0	1	0	1
1557	1	76.0767	2	1	4	1	1	0	1	0	0	0	0	0	1
1558	1	52.3753	0	0		0	0	0	0	0	0	0	0	0	1
1559	0	57.6027	0	2	4	0	1	0	1	0	0	0	0	0	0
1560	0	69.9616	0	0	1	1	0	0	0	0	0	0	0	0	0
1561	1	78.5973	5			0	0	0	0	1	0	0	0	0	1
1562	0	83.589	2	1	1	1	1	0	0	0	0	0	0	0	0
1563	0	38.5452	1		0	1	0	0	0	0	0	0	0	0	1
1564	1	67.6795	0	0		0	0	0	0	0	0	0	0	0	1
1565	1	87.3288	1	0	0	1	0	0	0	0	0	0	0	0	1
1566	0	79.9589	1	3	1	1	0	1	0	0	0	0	0	0	0
1567	0	88.5644	5	3		0	0	1	0	1	0	0	0	0	0
1568	0	76.6904	1	1	2	1	1	0	0	0	0	0	0	0	0
1569	1	82.3726	0	0	0	0	0	0	0	0	1	0	0	0	1
1570	0	39.7781	2	1	1	1	1	0	0	0	0	0	0	0	1
1571	1	93.6767	1	0	0	1	0	0	0	0	0	0	0	0	1
1572	0	51.0658	1	2	0	1	1	0	0	0	0	0	0	0	1
1573	1	85.0712	1		1	1	0	0	0	0	0	0	0	0	0
1574	1	76.0411	5	2		0	1	0	0	1	0	0	0	0	0
1575	1	90.1562	1		1	1	0	0	0	0	0	0	0	0	1
1576	0	48.7753	2	0	1	1	1	0	0	0	0	0	0	0	1
1577	0	74.8301	2	5	1	1	1	0	0	1	1	0	0	0	1
1578	1	82.9342	0	0	1	1	0	0	0	0	0	0	0	0	1
1579	1	90.4849	4	0	1	1	0	0	1	0	0	0	0	0	1
1580	1	90.6027	1	2		1	1	0	0	0	0	0	0	0	0
1581	0	75.6466	1		1	1	0	0	0	0	0	0	0	0	1
1582	0	82.4932	1	1	0	1	0	0	0	0	0	0	0	0	1
1583	1	82.8027	1	5	1	1	0	0	0	1	0	0	0	0	1
1584	1	82.5233	1	2		1	1	0	0	0	1	0	1	0	0
1585	0	58.5014	0	1	2	1	1	0	0	0	0	0	0	0	0
1586	0	88.537	0	2		0	1	0	0	0	0	0	0	0	1
1587	1	78.5178	0	0	0	0	0	0	0	0	0	0	1	0	0
1588	1	96.9479	2	1	0	1	1	0	0	0	0	0	0	0	0
1589	1	54.5671	5			0	0	0	0	1	0	0	0	0	0
1590	1	91.8575	1		0	1	0	0	0	0	0	0	0	0	1
1591	1	66	1	2	2	1	1	0	0	0	0	0	0	0	0
1592	0	64.1479	5	1	0	1	0	0	0	1	0	0	0	0	0
1593	0	76.0685	1	2		1	1	0	0	0	0	0	0	0	0
1594	0	55.5178	0	5	1	1	0	0	0	1	0	0	0	0	0
1595	0	57.8082	0	0		0	0	0	0	0	0	0	0	0	0
1596	1	85.1315	1	4		1	0	0	1	0	0	0	0	0	1
1597	1	90.5945	1		2	1	1	0	0	0	0	0	0	0	0
1598	0	67.0575	2		0	0	1	0	0	0	0	0	0	0	0
1599	0	72.5644	2	1	2	1	1	0	0	0	0	0	0	0	1
1600	0	66.9342	0	2	1	1	1	0	0	0	0	0	0	0	1
1601	1	89.274	2	1		1	1	0	0	0	0	0	0	0	0
1602	1	27.1836	0	1	0	1	0	0	0	0	0	0	0	0	1
1603	1	93.1014	2	2	0	0	1	0	0	0	0	0	0	0	0
1604	1	77.0329	1	0	1	1	0	0	0	0	0	0	0	0	1
1605	1	73.7781	0	3	0	0	0	1	0	0	1	0	0	0	0
1606	1	83.1068	0	0	1	1	0	0	0	0	0	0	0	0	1
1607	0	74.6877	5	2		0	1	0	0	1	0	0	0	0	0
1608	1	90.937	2	0	0	0	1	0	0	0	0	0	0	0	1
1609	0	66.7507	5	5	0	0	0	0	0	1	0	0	0	0	0
1610	1	55.2986	0	2	0	0	1	0	0	0	0	0	1	1	1
1611	1	28.3808	0	1	1	1	0	0	0	0	0	1	0	0	1
1612	1	87.0986	2	0	0	0	1	0	0	0	0	0	0	0	1
1613	1	78.8356	0	1	0	1	0	0	0	0	0	0	0	0	1
1614	1	60.4082	1	5		1	0	0	0	1	0	0	0	0	0
1615	0	72.7479	0	1	2	1	1	0	0	0	0	0	0	0	0
1616	0	58.7945	5	0	2	0	1	0	0	1	0	0	0	0	1
1617	0	50.5014	2	0		0	1	0	0	0	0	0	1	0	0
1618	0	71.2685	0	1		1	0	0	0	0	1	0	0	0	1
1619	1	82.6904	0		1	1	0	0	0	0	0	0	0	0	1
1620	0	85.1315	1	1		1	0	0	0	0	0	0	0	0	0
1621	1	87.5671	1	2		1	1	0	0	0	1	0	1	0	1
1622	0	73.9178	1	0	0	1	0	0	0	0	0	0	0	0	0
1623	1	43.7863	0	0	0	0	0	0	0	0	0	0	0	0	1
1624	0	78.611	0	4	2	0	1	0	1	0	0	0	0	0	1
1625	1	81.2247	1	1		1	0	0	0	0	0	0	1	0	0
1626	0	55.7288	0	0		0	0	0	0	0	0	0	0	0	0
1627	1	83.2329	2	2	1	1	1	0	0	0	0	0	0	0	0
1628	0	23.5452	0	2	1	1	1	0	0	0	0	0	0	0	0
1629	0	74.8712	1	0	2	1	1	0	0	0	0	0	0	0	1
1630	0	68.5479	5	1	1	1	0	0	0	1	0	0	0	0	1
1631	0	85.4767	5	2	0	0	1	0	0	1	0	0	1	0	0
1632	1	81.9945	2	0		0	1	0	0	0	0	0	0	0	0
1633	0	61.7479	2	0	5	0	1	0	0	1	0	0	0	0	0
1634	0	25.5616	2	1	1	1	1	0	0	0	0	0	0	0	1
1635	1	78.7233	2	0	0	0	1	0	0	0	0	0	0	0	1
1636	0	68.5616	1	1	0	1	0	0	0	0	0	0	0	0	0
1637	0	61.1863	1	0		1	0	0	0	0	0	0	0	0	0
1638	0	59.5836	0		5	0	0	0	0	1	0	0	0	0	0
1639	1	85.0027	1		1	1	0	0	0	0	0	0	0	0	1
1640	1	85.9342	0	2	1	1	1	0	0	0	0	0	0	0	1
1641	1	84.1205	2	1	1	1	1	0	0	0	0	0	0	0	1
1642	1	79.1616	1	2		1	1	0	0	0	0	0	0	0	1
1643	1	78.4329	0	0		0	0	0	0	0	0	0	0	0	1
1644	0	64.2658	5	0	1	1	0	0	0	1	0	0	0	0	1
1645	0	86.5178	1	2	1	1	1	0	0	0	0	0	0	0	1
1646	1	51.6411	1	0	2	1	1	0	0	0	0	0	0	0	0
1647	1	80.5973	1	1	1	1	0	0	0	0	0	0	0	0	1
1648	1	90.4082	1	5	1	1	0	0	0	1	0	0	0	0	1
1649	0	62.1397	5	0	1	1	0	0	0	1	0	0	0	0	1
1650	0	90.1479	1	0	1	1	0	0	0	0	0	0	0	0	0
1651	0	72.3562	2	0	2	0	1	0	0	0	0	0	0	0	0
1652	1	86.4438	2		1	1	1	0	0	0	0	0	0	0	1
1653	0	80.3041	1	2	0	1	1	0	0	0	0	0	0	0	1
1654	1	77.0329	0	1	1	1	0	0	0	0	0	0	0	0	1
1655	1	66.4	0	1	0	1	0	0	0	0	0	0	0	0	0
1656	1	52.9918	0	2	1	1	1	0	0	0	0	0	0	0	0
1657	1	62.5562	0	5	2	0	1	0	0	1	0	0	0	0	0
1658	1	84.3562	5	5		0	0	0	0	1	0	0	1	1	1
1659	1	84.3342	1		1	1	0	0	0	0	0	0	0	0	1
1660	1	92.3863	0	1	1	1	0	0	0	0	0	0	0	0	1
1661	1	93.726	1	0	0	1	0	0	0	0	0	0	0	0	1
1730	0	53.8548	0	1	0	1	0	0	0	0	0	0	0	0	0
1731	1	49.0986	2	5	2	0	1	0	0	1	0	0	0	0	0
1732	1	63.5589	2	4	0	0	1	0	1	0	0	0	0	0	0
1733	0	67.5425	1	1		1	0	0	0	0	0	0	1	0	0
1734	0	87.4082	0	2	1	1	1	0	0	0	0	0	0	0	1
1735	1	74.9836	0	1	0	1	0	0	0	0	0	0	0	0	0
1736	1	55.2493	2		0	0	1	0	0	0	0	0	0	0	1
1737	0	70.5507	0	1	0	1	0	0	0	0	0	0	0	0	1
1738	1	71.1151	1	0		1	0	0	0	0	0	0	0	0	1
1739	0	65.2356	0	1	0	1	0	0	0	0	0	0	0	0	1
1740	0	60.3836	0	2	0	0	1	0	0	0	0	0	0	0	0
1741	0	57.9288	2	0	0	0	1	0	0	0	0	0	0	0	0
1742	0	49.3507	1	0	1	1	0	0	0	0	0	0	0	0	0
1743	0	68.3945	0	1	0	1	0	0	0	0	0	0	0	0	1
1744	0	59.9671	2	0	2	0	1	0	0	0	0	0	0	0	1
1745	1	66.8658	2	1	1	1	1	0	0	0	0	0	0	0	0
1746	1	65.5918	2	0	1	1	1	0	0	0	0	0	0	0	1
1747	1	55.263	2	2		0	1	0	0	0	0	0	0	0	1
1748	0	68.137	2	0	0	0	1	0	0	0	0	0	0	0	1
1749	0	83.4932	1	2	4	1	1	0	1	0	0	0	0	0	1
1750	0	71.937	0	1	0	1	0	0	0	0	0	0	0	0	0
1751	0	57.1863	0	0		0	0	0	0	0	0	0	0	0	1
1752	0	75.7616	0	5		0	0	0	0	1	0	0	0	0	1
1753	1	94.5096	2	1	0	1	1	0	0	0	0	0	0	0	0
1754	0	48.7123	5	0	1	1	0	0	0	1	0	0	0	0	0
1755	1	95.5671	2	1	1	1	1	0	0	0	0	0	0	0	0
1756	0	77.4712	1	0		1	0	0	0	0	0	0	1	0	0
1757	1	73.7973	2	0	5	0	1	0	0	1	0	0	1	0	0
1758	0	93.0493	2	3	0	0	1	1	0	0	0	0	0	0	1
1759	1	64.2849	2	0	0	0	1	0	0	0	0	0	0	0	1
1760	1	64.2849	2		0	0	1	0	0	0	0	0	0	0	1
1761	0	60.6164	0	1		1	0	0	0	0	0	0	0	0	0
1762	1	86.1342	2	0	2	0	1	0	0	0	0	0	0	0	1
1763	0	78.2767	1	0		1	0	0	0	0	0	0	0	0	1
1764	1	63.337	2	0		0	1	0	0	0	0	0	0	0	0
1765	1	84.8986	1	1		1	0	0	0	0	0	0	0	0	1
1766	1	65.6986	2	5	0	0	1	0	0	1	0	0	0	0	0
1767	0	78.3096	2	0	0	0	1	0	0	0	0	0	0	0	0
1768	0	64.7973	2	5	1	1	1	0	0	1	0	0	0	0	0
1769	1	64.8247	2	1	0	1	1	0	0	0	0	0	0	0	1
1770	0	62.4712	1	2	5	1	1	0	0	1	0	0	0	0	0
1771	0	89.9425	2	0	4	0	1	0	1	0	0	0	0	0	0
1772	1	86.1123	1	2	0	1	1	0	0	0	0	0	0	0	1
1773	0	17.3534	0	2	0	0	1	0	0	0	0	0	0	0	0
1774	0	33.6247	0	1	2	1	1	0	0	0	0	0	0	0	1
1775	1	91.1671	1	0		1	0	0	0	0	0	0	0	0	1
1776	0	42.2466	2	0	5	0	1	0	0	1	0	0	0	0	1
1777	1	67.063	1	2	0	1	1	0	0	0	0	0	0	0	0
1778	1	74.4301	5	0	0	0	0	0	0	1	0	0	0	0	0
1779	1	86.5452	2	2	2	0	1	0	0	0	0	0	0	0	1
1780	0	70.5808	0	0	0	0	0	0	0	0	0	0	0	0	1
1781	0	70.0082	2	1	1	1	1	0	0	0	0	0	1	0	1
1782	1	68.3973	5	1	0	1	0	0	0	1	0	0	1	0	0
1783	1	50.9918	2	0	0	0	1	0	0	0	0	0	0	0	1
1784	1	70.2247	1	0	4	1	0	0	1	0	0	0	1	0	1
1785	0	36.1151	0	1	1	1	0	0	0	0	0	0	1	0	1
1786	1	83.3699	1	1	1	1	0	0	0	0	0	0	0	0	0
1787	0	87.5151	2	5	1	1	1	0	0	1	0	0	0	0	1
1788	1	62.7288	1	1	1	1	0	0	0	0	0	0	0	0	0
1789	1	84.0493	2	1	4	1	1	0	1	0	0	0	1	0	1
1790	1	76.1644	1	0		1	0	0	0	0	0	0	1	0	0
1791	0	52.4	0	2	1	1	1	0	0	0	0	0	0	0	1
1792	1	91.4329	1	0	2	1	1	0	0	0	1	0	0	0	1
1793	0	83.1397	2	1	0	1	1	0	0	0	0	0	0	0	1
1794	1	95.5808	2	5	1	1	1	0	0	1	0	0	0	0	1
1795	1	82.6685	1	1	1	1	0	0	0	0	0	0	0	0	0
1796	0	76.9726	0	2	0	0	1	0	0	0	0	0	0	0	0
1797	0	78.3671	0	1	1	1	0	0	0	0	0	0	0	0	0
1798	1	86.3041	2	5	0	0	1	0	0	1	0	0	0	0	0
1799	0	78.7863	0	1		1	0	0	0	0	0	0	0	0	1
1800	1	85.1507	2	2	2	0	1	0	0	0	0	0	0	0	1
1801	0	60.5342	2	0	0	0	1	0	0	0	0	0	1	1	1
1802	1	30.2575	0	0	0	0	0	0	0	0	1	0	1	1	0
1803	1	58.7863	1	0	5	1	0	0	0	1	0	0	0	0	0
1804	1	67.8932	2	5	4	0	1	0	1	1	0	0	0	0	0
1805	0	51.474	2	1	0	1	1	0	0	0	0	0	0	0	0
1806	0	77.8822	0	5		0	0	0	0	1	0	0	0	0	0
1807	1	54.6192	2	0	5	0	1	0	0	1	0	0	0	0	1
1808	0	60.0822	1	0		1	0	0	0	0	0	0	0	0	1
1809	0	77.3699	1	1	0	1	0	0	0	0	0	0	0	0	1
1810	0	79.8466	0	0		0	0	0	0	0	0	0	0	0	0
1811	1	38.0247	3	0	1	1	0	1	0	0	0	0	0	0	0
1812	0	39.6767	1	1	0	1	0	0	0	0	0	0	0	0	1
1813	0	77.4767	1	1	2	1	1	0	0	0	0	0	0	0	1
1814	0	75.4329	2	0		0	1	0	0	0	0	0	0	0	1
1815	1	83.5151	1	0	2	1	1	0	0	0	0	0	0	0	0
1816	1	52.7315	2	2		0	1	0	0	0	0	0	0	0	0
1817	1	52.7315	2	1	0	1	1	0	0	0	0	0	0	0	1
1818	1	52.7315	2	0	2	0	1	0	0	0	0	0	0	0	1
1819	1	86.8247	1	2	1	1	1	0	0	0	0	0	0	0	1
1820	1	59.5205	5	5	4	0	0	0	1	1	0	0	0	0	1
1821	0	58.8466	1	4		1	0	0	1	0	0	0	0	0	0
1822	0	58.8685	0			0	0	0	0	0	0	0	0	0	0
1823	0	58.7973	0	0	2	0	1	0	0	0	0	0	0	0	0
1824	0	69.7452	2	1		1	1	0	0	0	0	0	0	0	1
1825	0	15.5644	0	0		0	0	0	0	0	0	0	0	0	1
1826	0	76.9945	1	0	0	1	0	0	0	0	0	0	0	0	0
1827	1	82.9973	1	1		1	0	0	0	0	0	0	0	0	1
1828	1	75.7452	1	1	0	1	0	0	0	0	0	0	0	0	0
1829	0	69.5425	1	3	1	1	0	1	0	0	0	0	0	0	1
1830	0	85.4986	0	1		1	0	0	0	0	0	0	0	0	1
1831	0	72.0795	2	0	1	1	1	0	0	0	0	0	0	0	1
1832	0	49.0082	1	2	4	1	1	0	1	0	1	0	0	0	1
1833	1	75.2712	0	1	1	1	0	0	0	0	0	0	0	0	1
1834	1	85.9096	0	5	0	0	0	0	0	1	0	0	0	0	0
1835	1	75.937	0	3	1	1	0	1	0	0	0	0	0	0	1
1836	1	64.3151	1	1	2	1	1	0	0	0	0	0	0	0	1
1837	1	71.3918	0	1	1	1	0	0	0	0	0	0	0	0	0
1838	1	73.2575	5	4	0	0	0	0	1	1	0	0	1	1	0
1839	1	88.463	2	2	0	0	1	0	0	0	0	0	0	0	1
1840	0	47.2219	0		0	0	0	0	0	0	0	0	0	0	1
1841	0	43.4137	2	5	1	1	1	0	0	1	0	0	0	0	1
1842	0	79.2575	4	2	1	1	1	0	1	0	0	0	1	1	1
1843	1	83.9479	2	2	4	0	1	0	1	0	0	0	0	0	1
1844	0	26.6384	2	1	0	1	1	0	0	0	0	0	0	0	1
1845	1	84.5068	1	0	0	1	0	0	0	0	0	0	0	0	1
1846	0	77.2575	1	3	4	1	0	1	1	0	0	0	1	0	0
1847	1	64.1397	0	1	0	1	0	0	0	0	0	1	0	0	1
1848	0	76.1096	0	0	0	0	0	0	0	0	0	0	0	0	1
1849	0	73.0027	0	2	0	0	1	0	0	0	0	0	0	0	0
1850	0	77.0411	0	1		1	0	0	0	0	0	0	1	0	1
1851	1	66.5836	2	1	0	1	1	0	0	0	0	0	1	1	0
1852	0	66.5781	1	5	1	1	0	0	0	1	0	0	0	0	0
1853	1	83.2959	5	1	0	1	0	0	0	1	0	0	0	0	1
1854	1	76.2493	1	0	5	1	0	0	0	1	0	0	0	0	0
1855	0	68.1014	2	2		0	1	0	0	0	0	0	0	0	1
1856	0	54.8795	0	1	0	1	0	0	0	0	0	0	0	0	0
1857	0	84.3753	1			1	0	0	0	0	0	0	1	1	0
1858	0	47.863	2	1	0	1	1	0	0	0	0	0	0	0	0
1859	1	91.4356	1	0	1	1	0	0	0	0	0	0	0	0	0
1860	1	81.274	1	0	1	1	0	0	0	0	0	0	0	0	0
1861	1	91.1288	2	0		0	1	0	0	0	0	0	0	0	1
1862	1	58.0685	0	1	1	1	0	0	0	0	1	0	0	0	0
1863	0	81.4	1	0	0	1	0	0	0	0	0	0	1	1	0
1864	0	73.6438	1	0	1	1	0	0	0	0	0	0	0	0	0
1865	0	73.6767	0	0	0	0	0	0	0	0	0	0	0	0	1
1866	0	59.3918	5	0	1	1	0	0	0	1	0	0	0	0	1
1867	0	84.8438	1	5	0	1	0	0	0	1	0	0	0	0	1
1868	0	83.7863	2	0	1	1	1	0	0	0	0	0	0	0	1
1869	1	46.5452	2	1	0	1	1	0	0	0	0	0	1	1	0
1870	0	82.3863	1	2	1	1	1	0	0	0	0	0	0	0	1
1871	0	78.2521	0	0		0	0	0	0	0	0	0	0	0	1
1872	0	68.7753	0	0	5	0	0	0	0	1	0	0	0	0	1
1873	1	58.7863	2	0	0	0	1	0	0	0	0	0	0	0	0
1874	0	66.2356	2	1	2	1	1	0	0	0	0	0	0	0	0
1875	0	78.5616	1	0	1	1	0	0	0	0	0	0	0	0	1
1876	1	73.063	0	0	0	0	0	0	0	0	0	0	0	0	0
1877	1	76.7753	1	1	5	1	0	0	0	1	0	1	0	0	0
1878	0	78.8822	1	1	0	1	0	0	0	0	0	0	0	0	0
1879	1	58.8877	0	2		0	1	0	0	0	0	0	1	1	0
1880	1	95.2247	2	2		0	1	0	0	0	0	1	0	0	1
1881	0	79.8767	0	5		0	0	0	0	1	0	0	0	0	1
1882	1	79.4055	2	3	0	0	1	1	0	0	0	0	0	0	0
1883	0	78.0027	0	5	0	0	0	0	0	1	0	0	0	0	1
1884	1	72.7836	1	5	0	1	0	0	0	1	0	0	1	0	1
1885	1	68.6192	2	0	0	0	1	0	0	0	0	0	0	0	1
1886	0	85.9151	0	2	2	0	1	0	0	0	0	0	0	0	0
1887	1	60.8603	2	5	4	0	1	0	1	1	0	0	0	0	0
1888	0	67.8466	0	1		1	0	0	0	0	0	0	0	0	1
1889	0	76.5041	2	0	0	0	1	0	0	0	1	0	1	0	1
1890	0	55.7562	2	2	0	0	1	0	0	0	0	0	0	0	1
1891	1	61.4164	0	0		0	0	0	0	0	0	0	0	0	0
1892	0	70.0548	0	0	1	1	0	0	0	0	0	0	0	0	1
1893	0	69.7096	5	0	0	0	0	0	0	1	0	0	0	0	1
1894	1	83.6411	2	1		1	1	0	0	0	0	0	0	0	0
1895	1	84.9918	1	0	0	1	0	0	0	0	0	0	0	0	1
1896	1	95.8	2	0	2	0	1	0	0	0	0	0	0	0	0
1897	1	78.2575	0			0	0	0	0	0	0	0	0	0	0
1898	0	82.5726	2	0	1	1	1	0	0	0	0	0	0	0	1
1899	0	89.6027	2	2	0	0	1	0	0	0	0	0	0	0	0
1900	0	66.5753	1	0	5	1	0	0	0	1	0	0	0	0	0
1901	0	32.3205	1	3	0	1	0	1	0	0	0	0	0	0	1
1902	0	67.3644	1		0	1	0	0	0	0	0	0	0	0	0
1903	0	84.1562	0	2	1	1	1	0	0	0	0	0	0	0	1
1904	1	81.5315	1	1		1	0	0	0	0	0	1	0	0	1
1905	1	82.2493	2	3	0	0	1	1	0	0	0	0	0	0	1
1906	0	68.326	1	1	1	1	0	0	0	0	0	0	0	0	0
1907	0	19.5808	0	2	2	0	1	0	0	0	0	0	0	0	0
1908	1	57.1671	0	5	1	1	0	0	0	1	0	0	1	0	1
1909	1	79.5534	2	0		0	1	0	0	0	0	0	0	0	1
1910	1	85.0466	1	0	2	1	1	0	0	0	0	0	1	0	1
1911	1	88.2603	3	1	2	1	1	1	0	0	0	1	0	0	0
1912	0	73.0219	2	1	0	1	1	0	0	0	0	0	0	0	1
1913	0	58.1233	0	1	0	1	0	0	0	0	0	0	0	0	1
1914	0	65.8055	4	0	0	0	0	0	1	0	0	0	0	0	1
1915	1	70.0082	1	1		1	0	0	0	0	0	0	0	0	0
1916	0	93.4192	2	1	1	1	1	0	0	0	0	0	0	0	0
1917	0	74.1205	2	5	0	0	1	0	0	1	0	0	0	0	1
1918	1	75.7425	2	5	0	0	1	0	0	1	1	0	0	0	0
1919	1	81.4055	2	5	0	0	1	0	0	1	0	0	0	0	1
1920	0	57.7534	5	0		0	0	0	0	1	0	0	0	0	0
1921	1	81.7068	1	0		1	0	0	0	0	0	0	0	0	1
1922	1	64.0082	5			0	0	0	0	1	0	0	0	0	1
1923	0	44.6685	5	1	1	1	0	0	0	1	0	0	0	0	1
1924	0	44.6685	5	1	0	1	0	0	0	1	0	0	0	0	0
1925	1	81.3945	0	0	1	1	0	0	0	0	0	1	0	0	0
1926	1	83.2712	2	4	2	0	1	0	1	0	0	0	0	0	1
1927	1	61.074	1	2	1	1	1	0	0	0	0	0	0	0	1
1928	0	64.0247	2	0	1	1	1	0	0	0	0	0	0	0	1
1929	0	83.2055	0	4		0	0	0	1	0	0	0	0	0	0
1930	0	83.7014	3	1	5	1	0	1	0	1	0	0	0	0	1
1931	1	85.1753	2	0	0	0	1	0	0	0	0	0	0	0	0
1932	1	69.3726	1	1	0	1	0	0	0	0	0	0	0	0	0
1933	0	54.0712	2	2	0	0	1	0	0	0	0	0	0	0	0
1934	1	79.2603	2	5	1	1	1	0	0	1	0	0	0	0	1
1935	0	80.3068	5	0		0	0	0	0	1	0	0	0	0	1
1936	1	60.5973	2	1	1	1	1	0	0	0	1	0	0	0	1
1937	1	81.8247	1	1		1	0	0	0	0	0	0	0	0	0
1938	1	85.9699	1	2	5	1	1	0	0	1	0	1	0	0	0
1939	1	86.5205	0	1		1	0	0	0	0	0	1	0	0	1
1940	1	25.4849	2	1	0	1	1	0	0	0	0	0	0	0	0
1941	1	61.0877	1	0	0	1	0	0	0	0	0	0	0	0	0
1942	1	67.7507	1	0		1	0	0	0	0	0	0	0	0	1
1943	1	53.7644	2	0	4	0	1	0	1	0	1	0	0	0	1
1944	1	75.7534	0	0		0	0	0	0	0	0	0	0	0	0
1945	0	88.7123	1	0		1	0	0	0	0	0	0	0	0	0
1946	0	80.663	1	0	1	1	0	0	0	0	0	1	0	0	1
1947	1	91.5205	1	0	0	1	0	0	0	0	0	0	0	0	0
1948	0	74.8877	1	0		1	0	0	0	0	0	0	0	0	1
1949	0	67.6356	0	1		1	0	0	0	0	0	0	1	1	1
1950	0	63.1233	2	0	4	0	1	0	1	0	0	0	0	0	1
1951	0	78.6164	1	2	2	1	1	0	0	0	0	0	0	0	1
1952	1	54.7233	2	5	1	1	1	0	0	1	0	0	0	0	0
1953	0	70.4411	1	0	5	1	0	0	0	1	0	0	0	0	1
1954	1	88.0384	1	5	0	1	0	0	0	1	0	0	0	0	0
1955	1	37.2192	0		1	1	0	0	0	0	0	0	0	0	1
1956	1	77.9644	1			1	0	0	0	0	0	0	0	0	0
1957	0	71.5452	1	0	1	1	0	0	0	0	0	0	0	0	0
1958	0	81.4301	0	0	0	0	0	0	0	0	0	0	0	0	1
1959	1	50.7781	2	0	0	0	1	0	0	0	0	0	0	0	1
1960	1	69.4411	1	1	1	1	0	0	0	0	0	0	0	0	0
1961	0	63.9315	0	2	5	0	1	0	0	1	0	0	0	0	1
1962	1	68.5507	1	0	1	1	0	0	0	0	0	0	0	0	1
1963	0	64.326	0	3		0	0	1	0	0	0	0	0	0	1
1964	1	80.2356	2	1		1	1	0	0	0	0	0	0	0	1
1965	1	60.8959	5	3	0	0	0	1	0	1	0	0	0	0	0
1966	0	94.5288	1	0	1	1	0	0	0	0	0	0	0	0	1
1967	0	84.1205	1	5	2	1	1	0	0	1	0	0	0	0	1
1968	1	72.3123	0	0	1	1	0	0	0	0	0	0	0	0	1
1969	0	19.9014	2	2	5	0	1	0	0	1	0	0	0	0	1
1970	1	78.8986	4		1	1	0	0	1	0	0	0	0	0	1
1971	1	26.3041	2	0	1	1	1	0	0	0	0	0	0	0	1
1972	0	76.8795	0	2	1	1	1	0	0	0	1	0	0	0	1
1973	1	45.4329	0	0		0	0	0	0	0	0	0	0	0	0
1974	1	75.8274	2	1	1	1	1	0	0	0	0	0	0	0	1
1975	1	84.6466	1	0	0	1	0	0	0	0	0	0	0	0	1
1976	1	78.5534	2	0		0	1	0	0	0	0	0	0	0	1
1977	1	75.4493	2	1	0	1	1	0	0	0	0	0	0	0	0
1978	1	88.6164	1	0	1	1	0	0	0	0	0	0	0	0	0
1979	0	81.2822	0	0		0	0	0	0	0	0	0	0	0	0
1980	0	77.5397	2	0	1	1	1	0	0	0	0	0	1	0	1
1981	0	72.6877	2	0	1	1	1	0	0	0	0	0	1	0	0
1982	0	66.0274	1		1	1	0	0	0	0	0	0	0	0	1
1983	1	67.9479	0	2	0	0	1	0	0	0	0	0	0	0	1
1984	1	92.2411	0	3	1	1	0	1	0	0	0	0	0	0	1
1985	1	79.2904	1	4	0	1	0	0	1	0	0	0	0	0	1
1986	1	40.0767	0	1		1	0	0	0	0	0	0	0	0	0
1987	1	96.537	2	1	2	1	1	0	0	0	0	0	0	0	1
1988	1	86.6301	1	3	2	1	1	1	0	0	0	0	0	0	1
1989	0	83.1205	2	1	0	1	1	0	0	0	0	1	0	0	1
1990	1	91.2904	2	1	0	1	1	0	0	0	0	0	0	0	1
1991	1	69.5151	2	1	1	1	1	0	0	0	0	0	0	0	1
1992	0	76.0904	2	0		0	1	0	0	0	0	0	0	0	1
1993	0	78	1	4	0	1	0	0	1	0	0	0	0	0	1
1994	0	60.8849	5	2	0	0	1	0	0	1	0	0	0	0	0
1995	1	73.4658	1	1	2	1	1	0	0	0	0	0	0	0	1
1996	0	71.8932	2	1		1	1	0	0	0	0	0	0	0	0
1997	0	78.874	0	1	0	1	0	0	0	0	0	0	0	0	1
1998	0	86.074	1	1	1	1	0	0	0	0	0	0	0	0	1
1999	0	66.5178	0		0	0	0	0	0	0	0	0	0	0	1
2000	1	90.1644	1	2		1	1	0	0	0	0	0	0	0	0
2001	1	86.3425	5	1	1	1	0	0	0	1	0	1	0	0	0
2002	0	59.4932	2	4	1	1	1	0	1	0	0	0	0	0	1
2003	0	75.137	5	0	1	1	0	0	0	1	0	0	0	0	0
2004	0	86.8	0	0	5	0	0	0	0	1	0	0	0	0	0
2005	1	78.2219	2	4	0	0	1	0	1	0	0	0	0	0	1
2006	0	64.9452	0	0	0	0	0	0	0	0	0	0	0	0	1
2007	1	46.2493	1	1	0	1	0	0	0	0	0	0	0	0	0
2008	1	63.611	1	1	2	1	1	0	0	0	0	0	0	0	0
2009	0	41.5616	1	2	1	1	1	0	0	0	0	0	0	0	1
2010	0	84.337	1		1	1	0	0	0	0	0	0	0	0	0
2011	1	82.3781	1	0	1	1	0	0	0	0	0	0	0	0	1
2012	0	75.3808	2	2	0	0	1	0	0	0	0	0	0	0	1
2013	0	62.126	2	3	1	1	1	1	0	0	0	0	0	0	1
2014	0	68.8219	2	2	0	0	1	0	0	0	1	0	0	0	0
2015	0	38.8164	1	0	0	1	0	0	0	0	0	0	0	0	1
2016	1	73.9205	2	1		1	1	0	0	0	0	0	0	0	1
2017	0	70.9452	0	5	1	1	0	0	0	1	0	0	0	0	1
2018	0	74.2274	1	4	0	1	0	0	1	0	0	0	0	0	1
2019	1	81.5096	1	5	0	1	0	0	0	1	0	0	0	0	0
2020	1	53.7945	5	0	1	1	0	0	0	1	0	0	0	0	0
2021	0	73.2301	3	5	1	1	0	1	0	1	0	0	0	0	0
2022	1	77.0712	1	0	0	1	0	0	0	0	0	0	0	0	1
2023	1	36.6438	1	2	1	1	1	0	0	0	0	0	0	0	1
2024	1	95.2986	2	1		1	1	0	0	0	1	0	0	0	0
2025	1	65.0411	5	3	1	1	0	1	0	1	0	0	0	0	0
2026	1	94.8438	0	3		0	0	1	0	0	0	0	0	0	0
2027	1	86.8384	2	1	0	1	1	0	0	0	0	0	1	1	1
2028	1	75.1068	2	0	2	0	1	0	0	0	0	0	0	0	1
2029	0	75.5616	1	2	1	1	1	0	0	0	0	0	0	0	0
2030	0	76.6384	1	2	1	1	1	0	0	0	0	0	0	0	1
2031	1	86.9342	2	0	0	0	1	0	0	0	0	0	0	0	0
2032	1	90.8849	0	5	0	0	0	0	0	1	0	0	0	0	1
2033	1	87.6247	0	5	1	1	0	0	0	1	0	0	0	0	1
2034	1	18.6685	0	0	1	1	0	0	0	0	0	0	0	0	1
2035	0	71.0795	2	5		0	1	0	0	1	0	0	0	0	1
2036	1	75.6301	0	5	1	1	0	0	0	1	0	0	0	0	1
2037	1	61.7014	5	1	0	1	0	0	0	1	0	0	0	0	0
2038	0	73.537	2		2	0	1	0	0	0	0	0	0	0	1
2039	0	73.537	2	0	1	1	1	0	0	0	0	0	0	0	1
2040	0	53.6411	0	5	0	0	0	0	0	1	0	0	0	0	1
2041	1	73.6493	2	2	0	0	1	0	0	0	0	0	0	0	1
2042	0	51.6904	1	0		1	0	0	0	0	0	0	0	0	1
2043	1	95.874	2	3	0	0	1	1	0	0	0	0	0	0	1
2044	0	67.2986	2	0		0	1	0	0	0	0	0	1	0	1
2045	0	67.8658	5	1	1	1	0	0	0	1	0	0	0	0	0
2046	0	75.0877	2	5	4	0	1	0	1	1	0	0	0	0	0
2047	0	75.7863	1	1	1	1	0	0	0	0	0	0	0	0	0
2048	1	77.7863	2	2	1	1	1	0	0	0	0	0	0	0	1
2049	1	83.5616	0	0		0	0	0	0	0	0	0	0	0	0
2050	1	95.5863	0	2	1	1	1	0	0	0	0	0	0	0	1
2051	0	87.4685	1	0	4	1	0	0	1	0	0	0	0	0	0
2052	0	76.7562	0	4	0	0	0	0	1	0	0	0	1	0	0
2053	0	74.9836	5	1		1	0	0	0	1	0	0	0	0	1
2054	0	68.7397	1	0	1	1	0	0	0	0	0	0	0	0	0
2055	1	85.0247	2	0	0	0	1	0	0	0	0	0	1	0	1
2056	0	84.3425	0	1	5	1	0	0	0	1	0	0	0	0	1
2057	0	76.1507	1	2	0	1	1	0	0	0	0	0	1	1	1
2058	1	87.6795	0		5	0	0	0	0	1	0	0	0	0	1
2059	0	51.2548	2	2	5	0	1	0	0	1	0	0	0	0	1
2060	1	61.2	0	1	1	1	0	0	0	0	0	0	0	0	1
2061	1	44.7452	0	1	0	1	0	0	0	0	0	0	1	1	1
2062	1	70.9781	0	1	1	1	0	0	0	0	0	0	0	0	1
2063	1	79.1808	1	0	0	1	0	0	0	0	0	0	0	0	0
2064	0	83.0767	1	0	1	1	0	0	0	0	0	0	0	0	1
2065	1	84.8027	1	1		1	0	0	0	0	0	0	0	0	0
2066	0	52.7589	1	0		1	0	0	0	0	0	0	0	0	1
2067	1	51.7151	1	0	5	1	0	0	0	1	0	0	0	0	0
2068	1	87.3589	1		0	1	0	0	0	0	1	0	0	0	1
2069	0	67.8658	1	2	1	1	1	0	0	0	0	0	0	0	1
2070	1	69.3096	0	2		0	1	0	0	0	0	0	0	0	0
2071	0	37.6411	2	0	0	0	1	0	0	0	0	0	0	0	0
2072	0	51.0767	5	3		0	0	1	0	1	0	0	0	0	1
2073	0	68.3534	2	1	5	1	1	0	0	1	0	0	0	0	0
2074	1	69.1479	0		0	0	0	0	0	0	0	0	0	0	0
2075	1	74.9397	1	0	0	1	0	0	0	0	0	0	0	0	0
2076	0	67.5836	1	1		1	0	0	0	0	0	0	0	0	0
2077	0	82.2274	5	1	1	1	0	0	0	1	0	0	0	0	1
2078	0	58.211	2	1		1	1	0	0	0	0	0	0	0	1
2079	1	74.6849	0	2	4	0	1	0	1	0	0	0	0	0	1
2080	1	73.2767	0	1	5	1	0	0	0	1	0	0	0	0	1
2081	1	46.3096	0	5	0	0	0	0	0	1	0	0	0	0	0
2082	1	91.1205	2		5	0	1	0	0	1	0	0	0	0	1
2083	1	76.4685	2	1	1	1	1	0	0	0	0	0	0	0	1
2084	1	83.389	2	5	5	0	1	0	0	1	0	0	0	0	1
2085	0	66.6493	0	1	1	1	0	0	0	0	0	0	1	0	1
2086	1	80.0849	2	1	1	1	1	0	0	0	0	0	0	0	0
2087	0	46.5507	1	5		1	0	0	0	1	0	0	0	0	0
2088	1	69.3452	1	4	5	1	0	0	1	1	0	0	0	0	0
2089	1	86.3014	1	1		1	0	0	0	0	0	0	0	0	1
2090	0	58.7151	0	0	0	0	0	0	0	0	0	0	0	0	0
2091	1	19.9918	0	1	1	1	0	0	0	0	0	0	0	0	1
2092	0	87.8658	0	2	0	0	1	0	0	0	0	0	0	0	0
2093	0	87.9726	1	1	1	1	0	0	0	0	0	0	0	0	0
2094	0	74.4301	0	0	0	0	0	0	0	0	0	0	0	0	1
2095	1	84.4082	1	1	0	1	0	0	0	0	0	0	0	0	1
2096	0	70.9753	0	1	1	1	0	0	0	0	0	0	0	0	1
2097	1	87.1644	1	0	5	1	0	0	0	1	0	0	0	0	1
2098	0	72.5836	2	0		0	1	0	0	0	0	0	0	0	1
2099	0	66.4082	2	0	1	1	1	0	0	0	0	0	0	0	0
2100	0	71.9096	1	0	1	1	0	0	0	0	0	0	0	0	1
2101	1	52.3397	0	0		0	0	0	0	0	0	0	0	0	0
2102	1	62.3589	4	1	1	1	0	0	1	0	0	0	0	0	1
2103	1	74.9973	2		0	0	1	0	0	0	0	0	0	0	1
2104	1	65.1096	5	2	0	0	1	0	0	1	0	0	0	0	1
2105	0	75.2	0	0	1	1	0	0	0	0	0	0	0	0	1
2106	1	78.3644	0			0	0	0	0	0	0	0	0	0	1
2107	0	82.9151	2	2	1	1	1	0	0	0	0	0	0	0	0
2108	0	79.0027	2	3		0	1	1	0	0	0	0	0	0	0
2109	1	81.1973	5	3	1	1	0	1	0	1	0	0	0	0	1
2110	0	70.0877	4	1	4	1	0	0	1	0	0	0	0	0	0
2111	1	50.8548	3	0	1	1	0	1	0	0	0	0	0	0	0
2112	0	63.9863	2	5	1	1	1	0	0	1	0	0	0	0	1
2113	1	68.8082	0	1	1	1	0	0	0	0	0	0	0	0	1
2114	1	51.7151	2	1	0	1	1	0	0	0	0	0	0	0	1
2115	0	83.2521	1	1		1	0	0	0	0	0	0	0	0	0
2116	0	81.3808	1	5	0	1	0	0	0	1	0	0	0	0	0
2117	0	74.3068	1	5	2	1	1	0	0	1	0	0	0	0	1
2118	1	78.5699	0	0	1	1	0	0	0	0	0	0	0	0	0
2119	0	75.5808	2	2	1	1	1	0	0	0	0	0	0	0	0
[truncated: 1,382 more rows]

## Sheet: legend
Legend 1_diagnosis, 2_diagnosis, 3_diagnosis
1	cvd
2	copd
3	diabetes
4	chronic kidney diseases
5	neoplasia
